# Supplementary material for: A cladistically based reinterpretation of the taxonomy of two Afrotropical tenebrionid genera Ectateus Koch, 1956 and Selinus Mulsant & Rey, 1853 (Coleoptera, Tenebrionidae, Platynotina)
Source: Zookeys. 2014 Jun 12;(415):81–132. doi: 10.3897/zookeys.415.6406 (PMC4089821; doi:10.3897/zookeys.415.6406)
Supplement: XML Treatment for Ectateus [file zookeys.415.6406-treatment1.xml]

<!DOCTYPE tp:taxon-treatment
  PUBLIC "-//TaxonX//DTD Taxonomic Treatment Publishing DTD v0 20100105//EN" "tax-treatment-NSO.dtd">
<tp:taxon-treatment xmlns:tp="http://www.plazi.org/taxpub"><tp:treatment-meta><mixed-citation publication-type="journal"><person-group><name><surname>Kamiński</surname><given-names>Marcin Jan</given-names></name></person-group><article-title>A cladistically based reinterpretation of the taxonomy of two Afrotropical tenebrionid genera <italic>Ectateus</italic> Koch, 1956 and <italic>Selinus</italic> Mulsant &amp; Rey, 1853 (Coleoptera, Tenebrionidae, Platynotina)</article-title><source>Zookeys</source><day>12</day><month>6</month><year>2014</year><volume>2014</volume><issue>415</issue><fpage>81</fpage><lpage>132</lpage><pub-id pub-id-type="doi">10.3897/zookeys.415.6406</pub-id></mixed-citation></tp:treatment-meta><tp:nomenclature><label>Genus</label><tp:taxon-name>
                        <tp:taxon-name-part taxon-name-part-type="genus">Ectateus</tp:taxon-name-part>
                        <object-id xmlns:xlink="http://www.w3.org/1999/xlink" xlink:type="simple">http://species-id.net/wiki/Ectateus</object-id>
                    </tp:taxon-name><tp:taxon-authority>Koch, 1956</tp:taxon-authority><tp:nomenclature-citation-list><tp:nomenclature-citation><tp:taxon-name>Ectateus</tp:taxon-name><comment> Koch, 1956: 230. – <xref ref-type="bibr" rid="B29">Iwan 2001b</xref>: 352, <xref ref-type="bibr" rid="B30">2002a</xref>: 66, <xref ref-type="bibr" rid="B31">2002b</xref>: 265, <xref ref-type="bibr" rid="B33">2004a</xref>: 541, <xref ref-type="bibr" rid="B34">2004b</xref>: 739; <xref ref-type="bibr" rid="B37">Iwan and Banaszkiewicz 2007</xref>: 725; <xref ref-type="bibr" rid="B39">Kamiński and Raś 2011</xref>: 647; <xref ref-type="bibr" rid="B42">Kamiński 2013a</xref>: 85; <xref ref-type="bibr" rid="B56">Raś and Kamiński 2013</xref>: 381.</comment></tp:nomenclature-citation><!--PageBreak--></tp:nomenclature-citation-list></tp:nomenclature><tp:treatment-sec sec-type="Type species"><title>Type species.</title><p><italic><tp:taxon-name>Anchophthalmus modestus</tp:taxon-name></italic> Fairmaire, 1887; by original designation.</p></tp:treatment-sec><tp:treatment-sec sec-type="Diagnosis"><title>Diagnosis.</title><p>The following character combination is unique for <italic><tp:taxon-name>Ectateus</tp:taxon-name></italic> within the whole subtribe <tp:taxon-name>Platynotina</tp:taxon-name>: (1) fronto-clypeal suture coarse, clearly visible, (2) anterior pronotal angles curved outwards, (3) pronotal margins strongly erected upwards, (4) apophyseal depressions rounded, (5) pronotal base narrower than elytral base, (6) posterior pronotal angles strongly protruding towards elytra, (7) scutellum impressed, (8) elytral intervals with transverse sculpture (9) male protarsi relatively narrow, (10) male protibia slender (length/width = 4.0–5.6) and (11) clavae curved, hook-shaped.</p></tp:treatment-sec><tp:treatment-sec sec-type="Distribution"><title>Distribution.</title><p><italic><tp:taxon-name>Ectateus</tp:taxon-name></italic> specimens have been collected in the following ecoregions of Central Africa (Cameroon, Central African Republic, Democratic Republic of the Congo, Equatorial Guinea, Gabonese Republic, Republic of Rwanda, Republic of the Congo, South Sudan): Albertine Rift montane forests, Angolan Miombo woodlands, Atlantic Equatorial coastal forests, East Sudanian savanna, Mount Cameroon and Bioko montane forests, Northeastern Congolian lowland forests, Northwestern Congolian lowland forests, Northern Congolian forest-savanna mosaic, Southern Congolian forest-savanna mosaic, Western Congolian forest-savanna mosaic (<xref ref-type="fig" rid="F9">Fig. 41</xref>).</p></tp:treatment-sec><tp:treatment-sec sec-type="Species included (5)"><title>Species included (5).</title><p><italic><tp:taxon-name>Ectateus calcaripes</tp:taxon-name></italic> (Gebien, 1904), comb. n., <italic><tp:taxon-name>Ectateus crenatus</tp:taxon-name></italic> (Fairmaire, 1897), <italic><tp:taxon-name>Ectateus curtulus</tp:taxon-name></italic> (Fairmaire, 1893), <italic><tp:taxon-name>Ectateus ghesquierei</tp:taxon-name></italic> Koch, 1956 and <italic><tp:taxon-name>Ectateus modestus</tp:taxon-name></italic> (Fairmaire, 1887).</p></tp:treatment-sec><tp:treatment-sec sec-type="Key to the species of Ectateus"><title>Key to the species of <italic><tp:taxon-name>Ectateus</tp:taxon-name></italic></title><table-wrap content-type="key" position="anchor" orientation="portrait"><table><tbody><tr><td rowspan="1" colspan="1">1</td><td rowspan="1" colspan="1">Clypeus and genae without depressions. Pronotal margins rounded. Elytral intervals with conspicuous punctures</td><td rowspan="1" colspan="1"><italic><tp:taxon-name>Ectateus curtulus</tp:taxon-name></italic></td></tr><tr><td rowspan="1" colspan="1">–</td><td rowspan="1" colspan="1">Circular depressions on the lateral sides of clypeus and genae (<xref ref-type="fig" rid="F1">Fig. 2</xref>). Pronotal margins sinusoidal (<xref ref-type="fig" rid="F1">Fig. 5</xref>). Elytral intervals without punctures or punctures very fine (<xref ref-type="fig" rid="F2">Fig. 8</xref>, <xref ref-type="fig" rid="F6">27</xref>)</td><td rowspan="1" colspan="1">2</td></tr><tr><td rowspan="1" colspan="1">2</td><td rowspan="1" colspan="1">Body size: 7.0–9.0 mm. Antennomeres form 7 to 11 transverse. Elytral striae with deep punctures; intervals convex (<xref ref-type="fig" rid="F2">Fig. 8</xref>)</td><td rowspan="1" colspan="1">3</td></tr><tr><td rowspan="1" colspan="1">–</td><td rowspan="1" colspan="1">Body size: 11.5–14.0 mm. Antennomeres form 7 to 11 elongated. Elytral striae with superficial punctures; intervals flat (<xref ref-type="fig" rid="F6">Fig. 27</xref>)</td><td rowspan="1" colspan="1">4</td></tr><tr><td rowspan="1" colspan="1">3</td><td rowspan="1" colspan="1">Pronotal disc with a longitudinal groove in the middle (<xref ref-type="fig" rid="F1">Fig. 5</xref>). Male protibiae as in <xref ref-type="fig" rid="F7">Fig. 33</xref>; mesofemorae simple</td><td rowspan="1" colspan="1"><italic><tp:taxon-name>Ectateus ghesquierei</tp:taxon-name></italic></td></tr><tr><td rowspan="1" colspan="1">–</td><td rowspan="1" colspan="1">Pronotal disc without longitudinal groove. Male protibiae as in <xref ref-type="fig" rid="F7">Fig. 34</xref>; mesofemorae with a large denticle on the posterior face (<xref ref-type="fig" rid="F7">Fig. 35</xref>)</td><td rowspan="1" colspan="1"><italic><tp:taxon-name>Ectateus crenatus</tp:taxon-name></italic></td></tr><tr><td rowspan="1" colspan="1">4</td><td rowspan="1" colspan="1">Intercoxal process protruding towards mesoventrite; peaked at the apex. Male protibiae as in <xref ref-type="fig" rid="F7">Fig. 31</xref></td><td rowspan="1" colspan="1"><italic><tp:taxon-name>Ectateus calcaripes</tp:taxon-name></italic></td></tr><tr><td rowspan="1" colspan="1">–</td><td rowspan="1" colspan="1">Intercoxal process not protruding towards mesoventrite; rounded at the apex. Male protibiae as in <xref ref-type="fig" rid="F7">Fig. 32</xref></td><td rowspan="1" colspan="1"><italic><tp:taxon-name>Ectateus modestus</tp:taxon-name></italic></td></tr><!--PageBreak--></tbody></table></table-wrap><fig id="F6" position="float" orientation="portrait"><label>Figures 26–30.</label><caption><p>Elytral disc (<bold>26, 27, 28</bold>); male mesotibia (<bold>29</bold>); male protibia (<bold>30</bold>). <italic><tp:taxon-name>Monodius gravis</tp:taxon-name></italic> (<bold>26, 29, 30</bold>), <italic><tp:taxon-name>Ectateus calcaripes</tp:taxon-name></italic> (<bold>27</bold>), <italic><tp:taxon-name>Ectateus lamottei</tp:taxon-name></italic> (<bold>28</bold>).</p></caption><graphic xmlns:xlink="http://www.w3.org/1999/xlink" xlink:href="zookeys-415-081-g006.jpg" position="float" orientation="portrait" xlink:type="simple"/></fig><fig id="F7" position="float" orientation="portrait"><label>Figures 31–36.</label><caption><p>Male protibiae (<bold>31–34</bold>); male mesofemora (<bold>35</bold>); male mesotibia (<bold>36</bold>). <italic><tp:taxon-name>Ectateus calcaripes</tp:taxon-name></italic> (<bold>31</bold>), <italic><tp:taxon-name>Ectateus modestus</tp:taxon-name></italic> (<bold>32</bold>), <italic><tp:taxon-name>Ectateus ghesquierei</tp:taxon-name></italic> (<bold>33</bold>), <italic><tp:taxon-name>Ectateus crenatus</tp:taxon-name></italic> (<bold>34–36</bold>).</p></caption><graphic xmlns:xlink="http://www.w3.org/1999/xlink" xlink:href="zookeys-415-081-g007.jpg" position="float" orientation="portrait" xlink:type="simple"/></fig></tp:treatment-sec><tp:treatment-sec><!--Section generated to contain objects referenced in tp:taxon-treatment.--><fig id="F9" position="float" orientation="portrait"><label>Figure 41.</label><caption><p>Distribution of the species of <italic><tp:taxon-name>Ectateus</tp:taxon-name></italic> <italic>sensu novum</italic>. The division of Afrotropical Realm into ecoregions was adopted after <xref ref-type="bibr" rid="B54">Olson et al. 2001</xref>. Different colors were used to distinguish the adjacent ecoregions.</p></caption><graphic xmlns:xlink="http://www.w3.org/1999/xlink" xlink:href="zookeys-415-081-g009.jpg" position="float" orientation="portrait" xlink:type="simple"/></fig><fig id="F1" position="float" orientation="portrait"><label>Figures 1–7.</label><caption><p>Head, dorsal view (<bold>1, 2</bold>), ventral view (<bold>4</bold>); antenna (<bold>3</bold>); pronotal disc (<bold>5, 6</bold>); mesotibia (<bold>7</bold>). <italic><tp:taxon-name>Ectateus calcaripes</tp:taxon-name></italic> (<bold>3</bold>), <italic><tp:taxon-name>Ectateus crenatus</tp:taxon-name></italic> (<bold>2</bold>), <italic><tp:taxon-name>Ectateus ghesquierei</tp:taxon-name></italic> (<bold>5</bold>), <italic><tp:taxon-name>Monodius medius</tp:taxon-name></italic> (<bold>7</bold>), <italic><tp:taxon-name>Monodius plicicollis</tp:taxon-name></italic> (<bold>4</bold>), <italic><tp:taxon-name>Selinus planus</tp:taxon-name></italic> (<bold>1, 6</bold>).</p></caption><graphic xmlns:xlink="http://www.w3.org/1999/xlink" xlink:href="zookeys-415-081-g001.jpg" position="float" orientation="portrait" xlink:type="simple"/></fig><fig id="F2" position="float" orientation="portrait"><label>Figures 8–13.</label><caption><p>Elytral disc (<bold>8, 9</bold>); 5th abdominal ventrite (<bold>10, 11</bold>), intercoxal process of prosternum (<bold>12</bold>), male protarsi (<bold>13</bold>). <italic><tp:taxon-name>Ectateus crenatus</tp:taxon-name></italic> (<bold>8, 12</bold>), <italic><tp:taxon-name>Monodius convexipennis</tp:taxon-name></italic> (<bold>10</bold>), <italic><tp:taxon-name>Monodius malaisei</tp:taxon-name></italic> (<bold>9</bold>), <italic><tp:taxon-name>Monodius plicicollis</tp:taxon-name></italic> (<bold>13</bold>), <italic><tp:taxon-name>Selinus striatus</tp:taxon-name></italic> (<bold>11</bold>).</p></caption><graphic xmlns:xlink="http://www.w3.org/1999/xlink" xlink:href="zookeys-415-081-g002.jpg" position="float" orientation="portrait" xlink:type="simple"/></fig></tp:treatment-sec><ref-list><ref id="B29"><mixed-citation xmlns:xlink="http://www.w3.org/1999/xlink" xlink:type="simple"><person-group><name name-style="western"><surname>Iwan</surname><given-names>D</given-names></name></person-group> (<year>2001b</year>) <article-title>Comparative study of male genitalia in Opatrinae <italic>sensu</italic> Medvedev (1968) (Coleoptera: Tenebrionidae), with notes on the tribal classification. Part I.</article-title><source>Annales Zoologici</source><volume>51</volume>: <fpage>351</fpage>–<lpage>390</lpage>.</mixed-citation></ref><ref id="B30"><mixed-citation xmlns:xlink="http://www.w3.org/1999/xlink" xlink:type="simple"><person-group><name name-style="western"><surname>Iwan</surname><given-names>D</given-names></name></person-group> (<year>2002a</year>) <article-title>Generic classification of the tribe Platynotini (Coleoptera: Tenebrionidae), with notes on phylogeny.</article-title><source>Annales Zoologici</source><volume>52</volume>: <fpage>1</fpage>–<lpage>149</lpage>.</mixed-citation></ref><ref id="B31"><mixed-citation xmlns:xlink="http://www.w3.org/1999/xlink" xlink:type="simple"><person-group><name name-style="western"><surname>Iwan</surname><given-names>D</given-names></name></person-group> (<year>2002b</year>) <article-title>Catalogue of the World Platynotini (Coleoptera: Tenebrionidae).</article-title><source>Genus</source><volume>13</volume>: <fpage>219</fpage>–<lpage>323</lpage>.</mixed-citation></ref><ref id="B33"><mixed-citation xmlns:xlink="http://www.w3.org/1999/xlink" xlink:type="simple"><person-group><name name-style="western"><surname>Iwan</surname><given-names>D</given-names></name></person-group> (<year>2004a</year>) <article-title>Revision of African <italic>Ectateus</italic> group (Coleoptera: Tenebrionidae: Platynotini). Part I. Introduction and genus <italic>Nesopatrum</italic> Gebien, 1920.</article-title><source>Annales Zoologici</source><volume>54</volume>: <fpage>541</fpage>–<lpage>552</lpage>.</mixed-citation></ref><ref id="B34"><mixed-citation xmlns:xlink="http://www.w3.org/1999/xlink" xlink:type="simple"><person-group><name name-style="western"><surname>Iwan</surname><given-names>D</given-names></name></person-group> (<year>2004b</year>) <article-title>A comparative study of male genitalia in Opatrinae <italic>sensu</italic> Medvedev (1968) (Coleoptera: Tenebrionidae), with notes on the reinterpreted tribal classification. Part II.</article-title><source>Annales Zoologici</source><volume>54</volume>: <fpage>735</fpage>–<lpage>765</lpage>.</mixed-citation></ref><ref id="B37"><mixed-citation xmlns:xlink="http://www.w3.org/1999/xlink" xlink:type="simple"><person-group><name name-style="western"><surname>Iwan</surname><given-names>D</given-names></name><name name-style="western"><surname>Banaszkiewicz</surname><given-names>M</given-names></name></person-group> (<year>2007</year>) <article-title><italic>Platymedvedevia</italic>, a new genus of <italic>Ectateus</italic> group from Tropical Africa (Coleoptera: Tenebrionidae: Platynotina).</article-title><source>Annales Zoologici</source><volume>57</volume>: <fpage>725</fpage>–<lpage>731</lpage>.</mixed-citation></ref><ref id="B39"><mixed-citation xmlns:xlink="http://www.w3.org/1999/xlink" xlink:type="simple"><person-group><name name-style="western"><surname>Kamiński</surname><given-names>MJ</given-names></name><name name-style="western"><surname>Raś</surname><given-names>M</given-names></name></person-group> (<year>2011</year>) <article-title>New status of the genus <italic>Ectateus</italic> Koch, 1956 with taxonomic notes on the <italic>Ectateus</italic> generic group (Coleoptera: Tenebrionidae: Platynotina).</article-title><source>Annales Zoologici</source><volume>61</volume>: <fpage>647</fpage>–<lpage>655</lpage>. doi: <ext-link ext-link-type="doi" xlink:href="10.3161/000345411X622507" xlink:type="simple">10.3161/000345411X622507</ext-link></mixed-citation></ref><ref id="B42"><mixed-citation xmlns:xlink="http://www.w3.org/1999/xlink" xlink:type="simple"><person-group><name name-style="western"><surname>Kamiński</surname><given-names>MJ</given-names></name></person-group> (<year>2013a</year>) <article-title>Two new species of the Afrotropical genus <italic>Quadrideres</italic> Koch, 1956 (Coleoptera: Tenebrionidae: Pedinini), with notes on the <italic>interioris</italic> species-group.</article-title><source>Annales Zoologici</source><volume>63</volume>: <fpage>85</fpage>–<lpage>94</lpage>. doi: <ext-link ext-link-type="doi" xlink:href="10.3161/000345413X666129" xlink:type="simple">10.3161/000345413X666129</ext-link></mixed-citation></ref><ref id="B56"><mixed-citation xmlns:xlink="http://www.w3.org/1999/xlink" xlink:type="simple"><person-group><name name-style="western"><surname>Raś</surname><given-names>M</given-names></name><name name-style="western"><surname>Kamiński</surname><given-names>MJ</given-names></name></person-group> (<year>2013</year>) <article-title>X-ray microtomography as a tool for taxonomic investigations: prothoracic skeletal structure in some Tenebrionidae (Coleoptera).</article-title><source>Annales Zoologici</source><volume>63</volume>: <fpage>381</fpage>–<lpage>391</lpage>. doi: <ext-link ext-link-type="doi" xlink:href="10.3161/000345413X669649" xlink:type="simple">10.3161/000345413X669649</ext-link></mixed-citation></ref><ref id="B54"><mixed-citation xmlns:xlink="http://www.w3.org/1999/xlink" xlink:type="simple"><person-group><name name-style="western"><surname>Olson</surname><given-names>DM</given-names></name><name name-style="western"><surname>Dinerstein</surname><given-names>E</given-names></name><name name-style="western"><surname>Wikramanayake</surname><given-names>ED</given-names></name><name name-style="western"><surname>Burgess</surname><given-names>ND</given-names></name><name name-style="western"><surname>Powell</surname><given-names>GVN</given-names></name><name name-style="western"><surname>Underwood</surname><given-names>EC</given-names></name><name name-style="western"><surname>D’Amico</surname><given-names>JA</given-names></name><name name-style="western"><surname>Itoua</surname><given-names>I</given-names></name><name name-style="western"><surname>Strand</surname><given-names>HW</given-names></name><name name-style="western"><surname>Morrison</surname><given-names>JC</given-names></name><name name-style="western"><surname>Loucks</surname><given-names>CJ</given-names></name><name name-style="western"><surname>Allnutt</surname><given-names>TF</given-names></name><name name-style="western"><surname>Ricketts</surname><given-names>TH</given-names></name><name name-style="western"><surname>Kura</surname><given-names>Y</given-names></name><name name-style="western"><surname>Lamoreux</surname><given-names>JF</given-names></name><name name-style="western"><surname>Wettengel</surname><given-names>WW</given-names></name><name name-style="western"><surname>Hedao</surname><given-names>P</given-names></name><name name-style="western"><surname>Kassem</surname><given-names>KR</given-names></name></person-group> (<year>2001</year>) <article-title>Terrestrial Ecoregions of the World: A new map of life on Earth</article-title><comment>(PDF, 1.1M)</comment>. <source>BioScience</source><volume>51</volume>: <fpage>933</fpage>–<lpage>938</lpage>. doi: <ext-link ext-link-type="doi" xlink:href="10.1641/0006-3568(2001)051[0933:TEOTWA]2.0.CO;2" xlink:type="simple">10.1641/0006-3568(2001)051[0933:TEOTWA]2.0.CO;2</ext-link></mixed-citation></ref></ref-list></tp:taxon-treatment>
