# Supplementary material for: A cladistically based reinterpretation of the taxonomy of two Afrotropical tenebrionid genera Ectateus Koch, 1956 and Selinus Mulsant & Rey, 1853 (Coleoptera, Tenebrionidae, Platynotina)
Source: Zookeys. 2014 Jun 12;(415):81–132. doi: 10.3897/zookeys.415.6406 (PMC4089821; doi:10.3897/zookeys.415.6406)
Supplement: XML Treatment for Ectateus calcaripes [file zookeys.415.6406-treatment2.xml]

<!DOCTYPE tp:taxon-treatment
  PUBLIC "-//TaxonX//DTD Taxonomic Treatment Publishing DTD v0 20100105//EN" "tax-treatment-NSO.dtd">
<tp:taxon-treatment xmlns:tp="http://www.plazi.org/taxpub"><tp:treatment-meta><mixed-citation publication-type="journal"><person-group><name><surname>Kamiński</surname><given-names>Marcin Jan</given-names></name></person-group><article-title>A cladistically based reinterpretation of the taxonomy of two Afrotropical tenebrionid genera <italic>Ectateus</italic> Koch, 1956 and <italic>Selinus</italic> Mulsant &amp; Rey, 1853 (Coleoptera, Tenebrionidae, Platynotina)</article-title><source>Zookeys</source><day>12</day><month>6</month><year>2014</year><volume>2014</volume><issue>415</issue><fpage>81</fpage><lpage>132</lpage><pub-id pub-id-type="doi">10.3897/zookeys.415.6406</pub-id></mixed-citation></tp:treatment-meta><tp:nomenclature><tp:taxon-name>
                        <tp:taxon-name-part taxon-name-part-type="genus">Ectateus</tp:taxon-name-part>
                        <tp:taxon-name-part taxon-name-part-type="species">calcaripes</tp:taxon-name-part>
                        <object-id xmlns:xlink="http://www.w3.org/1999/xlink" xlink:type="simple">http://species-id.net/wiki/Ectateus_calcaripes</object-id>
                    </tp:taxon-name><tp:taxon-authority>(Gebien, 1904)</tp:taxon-authority><tp:taxon-status xmlns:xlink="http://www.w3.org/1999/xlink" xlink:type="simple">comb. n.</tp:taxon-status><xref ref-type="fig" rid="F1">Figs 3</xref><xref ref-type="fig" rid="F3">, 20</xref><xref ref-type="fig" rid="F6">, 27</xref><xref ref-type="fig" rid="F7">, 31</xref><xref ref-type="fig" rid="F9">, 41</xref><xref ref-type="fig" rid="F13">, 45</xref><tp:nomenclature-citation-list><tp:nomenclature-citation><tp:taxon-name>Selinus calcaripes</tp:taxon-name><comment> Gebien, 1904: 3. – <xref ref-type="bibr" rid="B17">Gebien 1910</xref>: 277, <xref ref-type="bibr" rid="B19">1938</xref>: 297; <xref ref-type="bibr" rid="B47">Koch 1956</xref>: 238; <xref ref-type="bibr" rid="B48">Kulzer 1963</xref>: 425, <xref ref-type="bibr" rid="B31">Iwan 2002b</xref>: 265.</comment></tp:nomenclature-citation></tp:nomenclature-citation-list></tp:nomenclature><tp:treatment-sec sec-type="Notes"><title>Notes.</title><p>The types of <italic><tp:taxon-name>Selinus calcaripes</tp:taxon-name></italic> seems to be lost. According to the information provided by <xref ref-type="bibr" rid="B31">Iwan (2002b)</xref> they should be deposited in Naturhistorisches Museum collection (Basel, Switzerland). Unfortunately, the curators do not confirm this statement. Additionally, during the preparation of my recent scientific project – Phylogeny, biogeography and generic classification of the <italic><tp:taxon-name>Ectateus</tp:taxon-name></italic> generic group (<tp:taxon-name>Coleoptera</tp:taxon-name>: <tp:taxon-name>Tenebrionidae</tp:taxon-name>: <tp:taxon-name>Platynotina</tp:taxon-name>) – I have studied diverse entomological material concerning the subtribe <tp:taxon-name>Platynotina</tp:taxon-name> from several collections across the World and I did not menaged to locate these specimens.</p><p>Based only on the original species descriptions <xref ref-type="bibr" rid="B47">Koch (1956)</xref> proposed to consider <italic><tp:taxon-name>Selinus calcaripes</tp:taxon-name></italic> as a synonym of <italic><tp:taxon-name>Ectateus curtulus</tp:taxon-name></italic> (Fairmaire, 1893). Unfortunately, the morphology of the holotype of <italic><tp:taxon-name>Ectateus curtulus</tp:taxon-name></italic> (damaged female – <xref ref-type="fig" rid="F13">Fig. 47</xref>) do not correspond to <xref ref-type="bibr" rid="B15">Gebien’s (1904)</xref> description of <italic><tp:taxon-name>Selinus calcaripes</tp:taxon-name></italic> and <xref ref-type="bibr" rid="B47">Koch’s (1956)</xref> interpretation of <italic><tp:taxon-name>Ectateus curtulus</tp:taxon-name></italic>. Both publications refer rather to a morphological form that is very closely to <italic><tp:taxon-name>Ectateus modestus</tp:taxon-name></italic> and differers from it mainly by the structure of male protibiae (<xref ref-type="fig" rid="F7">Figs 31–32</xref>). A consistent to the above mentioned descriptions morph was found in the studied material. It was included in the cladistic analysis as <italic><tp:taxon-name>Selinus calcaripes</tp:taxon-name></italic>.</p><p>The results of a cladistic analysis confirmed the aforementioned assumption that <italic><tp:taxon-name>Ectateus curtulus</tp:taxon-name></italic> and <italic><tp:taxon-name>Selinus calcaripes</tp:taxon-name></italic> represent two distinct morphological forms (<xref ref-type="fig" rid="F5">Fig. 25</xref>). They can be easily distinguished by the structure of head (char. 3, 5), pronotum (char. 9) and elytra (elytral intervals with conspicuous punctures in <italic><tp:taxon-name>Ectateus curtulus</tp:taxon-name></italic>). Additionally, the results shows that <italic><tp:taxon-name>Selinus calcaripes</tp:taxon-name></italic> is very closely related to <italic><tp:taxon-name>Ectateus modestus</tp:taxon-name></italic> – which is consistent with <xref ref-type="bibr" rid="B15">Gebien’s (1904)</xref> description and <xref ref-type="bibr" rid="B47">Koch’s (1956)</xref> interpretation.</p><p>Taking into consideration the difficulties associated with <italic><tp:taxon-name>Selinus calcaripes</tp:taxon-name></italic> I propose to designate a neotype to clarify the taxonomic status of this species. Additionally, on the basis of the results of a cladistic analysis I propose to treat this taxon as a independent species – not as a synonym of <italic><tp:taxon-name>Ectateus curtulus</tp:taxon-name></italic>.</p></tp:treatment-sec><tp:treatment-sec sec-type="Studied material"><title>Studied material.</title><p><bold>Neotype</bold> designated here, male (MNHN): “Rep. Centrafric., La Maboke, 2.IX.1967, L. Matile rec.”. <bold>Other material:</bold> male (MNHN): “Musée du Congo, Haut-Uele: Yebo moto, VII-1926, L. Burgeon”, male (MRAC): “Musée du Congo, Haut-Uele: Yebo moto, V-1926, L. Burgeon”, male (MRAC): “Musée du Congo, Bambesa, 15-X-1933, J. V. Leroy”, male and 3 females (MRAC): “Coll. Mus. Tervuren, Oubanghi-Chari: Bangui I/III.1968, ex. coll. Breuning”, male and female (RBINS): “R.I.Sc.Nat. Belg.,I.G. 16.364”, 4 females (MNHN): “Calcaripes, Geb., det. Dr. Kaszab”, male and female (MNHN): “Boukoko, Rep. Centr Afric.”, <!--PageBreak--><!--PageBreak-->male and female (MNHN): “La Maboke, Rep. Centr Afric.”, 2 males and female (MNHN): “Lamaboké, 10.XI.1965”, male and female (MNHN): “Lamaboké, 20-21.XI.1966”, male (MNHN): “Lamaboké, 18.XI.1965”, 2 females (HNHM): “Cameroon, Dja Reserve, Ekom, 21-26.XII. 1996, G. Hácz &amp; G. Köszegi”, 3 males (MNB): “Kamerun Buea, 1-7.III.1912, v. Rothkirch S.G.”, female (MNB): “Kamerun, Brea 1000m, 2. - 7. III- 1912; v. Rothkirch S.G.”, female (MNB): “Kamerun, Soppo 25. II. 1912, v. Rothkirch S.G.”, 2 males (MNHN): “Lamaboké, Rep. Centrafric., V-1964, J. Carayon”, female (MNHN): “1968-69, La Maboké, Rép. Centre Afr., P. Teochhi leg.”, male (MNHN): “21.VIII.1969, La Maboké, Rép. Centre Afr., P. Teochhi leg.”, female (RBINS): “Coll. R. I. Sc. N. B., congo belge Beni, crottes d’ éléphants, 18-I-1952 Ch. Verbeke”, female (MNHN): “Muséum Paris, La Maboké, Rép. Centrafric.”, male (MRAC): “Musée du Congo, Région de Sassa, 1895-96, Colmant”, male and female (MNHN): “Cameroun, Dr. G. Nonveiller”, female (MNHN): “Muséum Paris, Congo Moyen, Rég. de M`Baiki, (D Fidao), Pitard 1919”, male (MNHN): “Uganda Prot., Mabira Forest, Chagwe., 3,500-3,800 ft.”, female (MNHN): “Uganda, Nimuli to, Murchison Falls”, male (MNB): “Neu-Kamerun, No. 3360-71, Tessmann S.G.”</p></tp:treatment-sec><tp:treatment-sec sec-type="Redescription"><title>Redescription.</title><p>Habitus as in <xref ref-type="fig" rid="F13">Fig. 45</xref>. Body length = 11.5–14.0 mm. Elytra wider and longer than pronotum (width ratio elytra / pronotum = 1.1–1.2; length ratio elytra / the middle of pronotum = 2.4–2.6).</p><p>Dorsal side of head dull, with punctures (the intervals between the punctures are smaller than the diameter of the puncture). Frontoclypeal suture coarse. Clypeal emargination relatively deep (clypeal emargination width / depth ratio = 8.0–8.6). Mentum with median part narrow. Submentum with short base. Maxillary palp not widened (width of maxillary palp / length of 3<sup>rd</sup> antennomere = 1.0–1.1). Length of antennae greater than pronotal length (ratio antenna / pronotum from tip of anterior pronotal angle to tip of posterior pronotal angle = 1.1–1.2). 3<sup>rd</sup> antennomere relatively long (length ratio of antennomere 3<sup>rd</sup> / 2<sup>nd</sup> = 2.8–3.0).</p><p>Pronotal disc transverse (middle of pronotum length / width ratio = 0.4–0.5); dull, with coarse punctures (the intervals between the punctures are smaller than the diameter of the puncture). Anterior pronotal angles sharp and protruding outwards. Lateral margins of pronotal disc sinusoidal. Apophyseal and basal depressions on pronotal disc present; apophyseal depressions rounded. Pronotal hypomera dull; without punctures.</p><p>Elytra oblong (elytra length / width ratio = 1.1–1.2). Elytral striae with fine punctures; intervals non-convex, with transverse sculpture (<xref ref-type="fig" rid="F6">Fig. 27</xref>). Elytral base slightly rounded. Elytral humeri rounded, not protruding laterad. Wings absent. Scutellum triangular; situated in a depression.</p><p>Intercoxal process protruding towards mesoventrite; peaked at the apex. Metaventrite reduced (length ratio cavity of hind coxa / metaventrite between the insertions of mid and hind coxae ca. 2). In both sexes abdominal process without tubercles; relatively narrow (process of 1<sup>st</sup> abdominal ventrite / process of metaventrite = 2.1–2.2). 5<sup>th</sup> abdominal ventrite without bordering; punctures fine (the intervals between the punctures are greater than the 2 diameters of the puncture).</p><!--PageBreak--><p>Male legs. Protarsi slightly narrow. Protibiae as in <xref ref-type="fig" rid="F7">Fig. 31</xref>. Mesotibiae and mesofemorae with large denticle. Metafemorae with an hair fringe. Female legs simple.</p><p>Male genitalia. Parameres narrowest in the half of their length; length equal to the 0.2 of the rest of aedeagal tegmen (<xref ref-type="fig" rid="F3">Fig. 20</xref>). Clavae hook-shaped (<xref ref-type="fig" rid="F3">Fig. 20</xref>). Female genitalia. Paraproct equal to coxites. Bursa copulatrix with a sclerite in the distal part. Spermatheca with narrow ducts.</p></tp:treatment-sec><tp:treatment-sec sec-type="Distribution"><title>Distribution.</title><p>This species has been collected in the following ecoregions of Central Africa (Cameroon, Central African Republic, Democratic Republic of the Congo, South Sudan): Atlantic Equatorial coastal forests, East Sudanian savanna, Mount Cameroon and Bioko montane forests, Northeastern Congolian lowland forests, Northwestern Congolian lowland forests (<xref ref-type="fig" rid="F9">Fig. 41</xref>).</p></tp:treatment-sec><tp:treatment-sec><!--Section generated to contain objects referenced in tp:taxon-treatment.--><fig id="F1" position="float" orientation="portrait"><label>Figures 1–7.</label><caption><p>Head, dorsal view (<bold>1, 2</bold>), ventral view (<bold>4</bold>); antenna (<bold>3</bold>); pronotal disc (<bold>5, 6</bold>); mesotibia (<bold>7</bold>). <italic><tp:taxon-name>Ectateus calcaripes</tp:taxon-name></italic> (<bold>3</bold>), <italic><tp:taxon-name>Ectateus crenatus</tp:taxon-name></italic> (<bold>2</bold>), <italic><tp:taxon-name>Ectateus ghesquierei</tp:taxon-name></italic> (<bold>5</bold>), <italic><tp:taxon-name>Monodius medius</tp:taxon-name></italic> (<bold>7</bold>), <italic><tp:taxon-name>Monodius plicicollis</tp:taxon-name></italic> (<bold>4</bold>), <italic><tp:taxon-name>Selinus planus</tp:taxon-name></italic> (<bold>1, 6</bold>).</p></caption><graphic xmlns:xlink="http://www.w3.org/1999/xlink" xlink:href="zookeys-415-081-g001.jpg" position="float" orientation="portrait" xlink:type="simple"/></fig><fig id="F3" position="float" orientation="portrait"><label>Figures 14–21.</label><caption><p>Aedeagal tegmina (dorsal and vental views). <italic><tp:taxon-name>Monodius gravis</tp:taxon-name></italic> (<bold>14</bold>), <italic><tp:taxon-name>Monodius plicicollis</tp:taxon-name></italic> (<bold>15</bold>), <italic><tp:taxon-name>Monodius convexipennis</tp:taxon-name></italic> (<bold>16</bold>), <italic><tp:taxon-name>Monodius malaisei</tp:taxon-name></italic> (<bold>17</bold>), <italic><tp:taxon-name>Monodius lamottei</tp:taxon-name></italic> (<bold>18</bold>), <italic><tp:taxon-name>Monodius laevistriatus</tp:taxon-name></italic> (<bold>19</bold>), <italic><tp:taxon-name>Ectateus calcaripes</tp:taxon-name></italic> (<bold>20</bold>), <italic><tp:taxon-name>Selinus striatus</tp:taxon-name></italic> (<bold>21</bold>).</p></caption><graphic xmlns:xlink="http://www.w3.org/1999/xlink" xlink:href="zookeys-415-081-g003.jpg" position="float" orientation="portrait" xlink:type="simple"/></fig><fig id="F6" position="float" orientation="portrait"><label>Figures 26–30.</label><caption><p>Elytral disc (<bold>26, 27, 28</bold>); male mesotibia (<bold>29</bold>); male protibia (<bold>30</bold>). <italic><tp:taxon-name>Monodius gravis</tp:taxon-name></italic> (<bold>26, 29, 30</bold>), <italic><tp:taxon-name>Ectateus calcaripes</tp:taxon-name></italic> (<bold>27</bold>), <italic><tp:taxon-name>Ectateus lamottei</tp:taxon-name></italic> (<bold>28</bold>).</p></caption><graphic xmlns:xlink="http://www.w3.org/1999/xlink" xlink:href="zookeys-415-081-g006.jpg" position="float" orientation="portrait" xlink:type="simple"/></fig><fig id="F7" position="float" orientation="portrait"><label>Figures 31–36.</label><caption><p>Male protibiae (<bold>31–34</bold>); male mesofemora (<bold>35</bold>); male mesotibia (<bold>36</bold>). <italic><tp:taxon-name>Ectateus calcaripes</tp:taxon-name></italic> (<bold>31</bold>), <italic><tp:taxon-name>Ectateus modestus</tp:taxon-name></italic> (<bold>32</bold>), <italic><tp:taxon-name>Ectateus ghesquierei</tp:taxon-name></italic> (<bold>33</bold>), <italic><tp:taxon-name>Ectateus crenatus</tp:taxon-name></italic> (<bold>34–36</bold>).</p></caption><graphic xmlns:xlink="http://www.w3.org/1999/xlink" xlink:href="zookeys-415-081-g007.jpg" position="float" orientation="portrait" xlink:type="simple"/></fig><fig id="F9" position="float" orientation="portrait"><label>Figure 41.</label><caption><p>Distribution of the species of <italic><tp:taxon-name>Ectateus</tp:taxon-name></italic> <italic>sensu novum</italic>. The division of Afrotropical Realm into ecoregions was adopted after <xref ref-type="bibr" rid="B54">Olson et al. 2001</xref>. Different colors were used to distinguish the adjacent ecoregions.</p></caption><graphic xmlns:xlink="http://www.w3.org/1999/xlink" xlink:href="zookeys-415-081-g009.jpg" position="float" orientation="portrait" xlink:type="simple"/></fig><fig id="F13" position="float" orientation="portrait"><label>Figures 45–49.</label><caption><p>Body habitus: <italic><tp:taxon-name>Ectateus calcaripes</tp:taxon-name></italic> (<bold>45</bold>), <italic><tp:taxon-name>Ectateus crenatus</tp:taxon-name></italic> (<bold>46</bold>), <italic><tp:taxon-name>Ectateus curtulus</tp:taxon-name></italic> (<bold>47</bold>), <italic><tp:taxon-name>Ectateus ghesquierei</tp:taxon-name></italic> (<bold>48</bold>) and <italic><tp:taxon-name>Ectateus modestus</tp:taxon-name></italic> (<bold>49</bold>).</p></caption><graphic xmlns:xlink="http://www.w3.org/1999/xlink" xlink:href="zookeys-415-081-g013.jpg" position="float" orientation="portrait" xlink:type="simple"/></fig><fig id="F5" position="float" orientation="portrait"><label>Figure 25.</label><caption><p>Phylogeny of the species of <italic><tp:taxon-name>Ectateus</tp:taxon-name></italic> and <italic><tp:taxon-name>Selinus</tp:taxon-name></italic> <italic>sensu</italic> <xref ref-type="bibr" rid="B30">Iwan 2002a</xref>. Most parsimonious tree (L=57, CI=74, RI=90). Black circles represent single, non-homoplasious character state transformations, and white circles represent multiple, homoplasious character state transformations.The numbers above and below each circle correspond to character numbers and states, respectively. Additional numbers displayed at the top of branches represent Jackknife values (support below 50 was not illustrated). * – type species.</p></caption><graphic xmlns:xlink="http://www.w3.org/1999/xlink" xlink:href="zookeys-415-081-g005.jpg" position="float" orientation="portrait" xlink:type="simple"/></fig></tp:treatment-sec><ref-list><ref id="B54"><mixed-citation xmlns:xlink="http://www.w3.org/1999/xlink" xlink:type="simple"><person-group><name name-style="western"><surname>Olson</surname><given-names>DM</given-names></name><name name-style="western"><surname>Dinerstein</surname><given-names>E</given-names></name><name name-style="western"><surname>Wikramanayake</surname><given-names>ED</given-names></name><name name-style="western"><surname>Burgess</surname><given-names>ND</given-names></name><name name-style="western"><surname>Powell</surname><given-names>GVN</given-names></name><name name-style="western"><surname>Underwood</surname><given-names>EC</given-names></name><name name-style="western"><surname>D’Amico</surname><given-names>JA</given-names></name><name name-style="western"><surname>Itoua</surname><given-names>I</given-names></name><name name-style="western"><surname>Strand</surname><given-names>HW</given-names></name><name name-style="western"><surname>Morrison</surname><given-names>JC</given-names></name><name name-style="western"><surname>Loucks</surname><given-names>CJ</given-names></name><name name-style="western"><surname>Allnutt</surname><given-names>TF</given-names></name><name name-style="western"><surname>Ricketts</surname><given-names>TH</given-names></name><name name-style="western"><surname>Kura</surname><given-names>Y</given-names></name><name name-style="western"><surname>Lamoreux</surname><given-names>JF</given-names></name><name name-style="western"><surname>Wettengel</surname><given-names>WW</given-names></name><name name-style="western"><surname>Hedao</surname><given-names>P</given-names></name><name name-style="western"><surname>Kassem</surname><given-names>KR</given-names></name></person-group> (<year>2001</year>) <article-title>Terrestrial Ecoregions of the World: A new map of life on Earth</article-title><comment>(PDF, 1.1M)</comment>. <source>BioScience</source><volume>51</volume>: <fpage>933</fpage>–<lpage>938</lpage>. doi: <ext-link ext-link-type="doi" xlink:href="10.1641/0006-3568(2001)051[0933:TEOTWA]2.0.CO;2" xlink:type="simple">10.1641/0006-3568(2001)051[0933:TEOTWA]2.0.CO;2</ext-link></mixed-citation></ref><ref id="B17"><mixed-citation xmlns:xlink="http://www.w3.org/1999/xlink" xlink:type="simple"><person-group><name name-style="western"><surname>Gebien</surname><given-names>H</given-names></name></person-group> (<year>1910</year>) <chapter-title>Tenebrionidae I</chapter-title>. In: <source>W. Junk, S. Schenkling, Coleopterorum Catalogus</source>, <publisher-loc>Berlin</publisher-loc><volume>18</volume>: <fpage>167</fpage>–<lpage>354</lpage>.</mixed-citation></ref><ref id="B19"><mixed-citation xmlns:xlink="http://www.w3.org/1999/xlink" xlink:type="simple"><person-group><name name-style="western"><surname>Gebien</surname><given-names>H</given-names></name></person-group> (<year>1938</year>) <article-title>Katalog der Tenebrioniden. Teil II</article-title>. <source>Mitteilungen der Muncher Entomologischen Gesellschaft</source><volume>28</volume>: <page-range>49–80</page-range>, <page-range>283–428</page-range> [<page-range>370–465</page-range>].</mixed-citation></ref><ref id="B47"><mixed-citation xmlns:xlink="http://www.w3.org/1999/xlink" xlink:type="simple"><person-group><name name-style="western"><surname>Koch</surname><given-names>C</given-names></name></person-group> (<year>1956</year>) <source>Exploration du Parc National de l’Upemba. II. Tenebrionidae (Coleoptera, Polyphaga), Opatrinae, First part: Platynotini, Litoborini and Loensini</source>. <publisher-loc>Bruxelles</publisher-loc>, <size units="page">472 pp</size>.</mixed-citation></ref><ref id="B48"><mixed-citation xmlns:xlink="http://www.w3.org/1999/xlink" xlink:type="simple"><person-group><name name-style="western"><surname>Kulzer</surname><given-names>H</given-names></name></person-group> (<year>1963</year>) <article-title>Verzeichnis des Typenmaterials der Tenebrionidensammlung des Museums G. Frey.</article-title><source>Entomologischen Arbeiten aus dem Museum G. Frey</source><volume>14</volume>: <fpage>375</fpage>–<lpage>434</lpage>.</mixed-citation></ref><ref id="B31"><mixed-citation xmlns:xlink="http://www.w3.org/1999/xlink" xlink:type="simple"><person-group><name name-style="western"><surname>Iwan</surname><given-names>D</given-names></name></person-group> (<year>2002b</year>) <article-title>Catalogue of the World Platynotini (Coleoptera: Tenebrionidae).</article-title><source>Genus</source><volume>13</volume>: <fpage>219</fpage>–<lpage>323</lpage>.</mixed-citation></ref><ref id="B15"><mixed-citation xmlns:xlink="http://www.w3.org/1999/xlink" xlink:type="simple"><person-group><name name-style="western"><surname>Gebien</surname><given-names>H</given-names></name></person-group> (<year>1904</year>) <article-title>Beiträge zur Kenntnis der Insektenfauna von Kamerun. No 28. Verzeichnis der von Professor Dr. Yngve Sjöstedt in Kamerun gesammelten Tenebrioniden.</article-title><source>Arkiv Fur Zoologi</source><volume>2</volume>: <fpage>1</fpage>–<lpage>31</lpage>.</mixed-citation></ref><ref id="B30"><mixed-citation xmlns:xlink="http://www.w3.org/1999/xlink" xlink:type="simple"><person-group><name name-style="western"><surname>Iwan</surname><given-names>D</given-names></name></person-group> (<year>2002a</year>) <article-title>Generic classification of the tribe Platynotini (Coleoptera: Tenebrionidae), with notes on phylogeny.</article-title><source>Annales Zoologici</source><volume>52</volume>: <fpage>1</fpage>–<lpage>149</lpage>.</mixed-citation></ref></ref-list></tp:taxon-treatment>
