# Supplementary material for: A cladistically based reinterpretation of the taxonomy of two Afrotropical tenebrionid genera Ectateus Koch, 1956 and Selinus Mulsant & Rey, 1853 (Coleoptera, Tenebrionidae, Platynotina)
Source: Zookeys. 2014 Jun 12;(415):81–132. doi: 10.3897/zookeys.415.6406 (PMC4089821; doi:10.3897/zookeys.415.6406)
Supplement: XML Treatment for Ectateus crenatus [file zookeys.415.6406-treatment3.xml]

<!DOCTYPE tp:taxon-treatment
  PUBLIC "-//TaxonX//DTD Taxonomic Treatment Publishing DTD v0 20100105//EN" "tax-treatment-NSO.dtd">
<tp:taxon-treatment xmlns:tp="http://www.plazi.org/taxpub"><tp:treatment-meta><mixed-citation publication-type="journal"><person-group><name><surname>Kamiński</surname><given-names>Marcin Jan</given-names></name></person-group><article-title>A cladistically based reinterpretation of the taxonomy of two Afrotropical tenebrionid genera <italic>Ectateus</italic> Koch, 1956 and <italic>Selinus</italic> Mulsant &amp; Rey, 1853 (Coleoptera, Tenebrionidae, Platynotina)</article-title><source>Zookeys</source><day>12</day><month>6</month><year>2014</year><volume>2014</volume><issue>415</issue><fpage>81</fpage><lpage>132</lpage><pub-id pub-id-type="doi">10.3897/zookeys.415.6406</pub-id></mixed-citation></tp:treatment-meta><tp:nomenclature><tp:taxon-name>
                        <tp:taxon-name-part taxon-name-part-type="genus">Ectateus</tp:taxon-name-part>
                        <tp:taxon-name-part taxon-name-part-type="species">crenatus</tp:taxon-name-part>
                        <object-id xmlns:xlink="http://www.w3.org/1999/xlink" xlink:type="simple">http://species-id.net/wiki/Ectateus_crenatus</object-id>
                    </tp:taxon-name><tp:taxon-authority>(Fairmaire, 1897)</tp:taxon-authority><xref ref-type="fig" rid="F1">Figs 2</xref><xref ref-type="fig" rid="F2">, 8</xref><xref ref-type="fig" rid="F2">, 12</xref><xref ref-type="fig" rid="F7">, 34–36</xref><xref ref-type="fig" rid="F9">, 41</xref><xref ref-type="fig" rid="F13">, 46</xref><tp:nomenclature-citation-list><tp:nomenclature-citation><tp:taxon-name>Selinus crenatus</tp:taxon-name><comment> Fairmaire, 1897: 121. – <xref ref-type="bibr" rid="B17">Gebien 1910</xref>: 277, <xref ref-type="bibr" rid="B19">1938</xref>: 297.</comment></tp:nomenclature-citation><tp:nomenclature-citation><tp:taxon-name>Ectateus crenatus</tp:taxon-name><comment> (Fairmaire, 1897). – <xref ref-type="bibr" rid="B47">Koch 1956</xref>: 235, <xref ref-type="bibr" rid="B31">Iwan 2002b</xref>: 265; <xref ref-type="bibr" rid="B37">Iwan and Banaszkiewicz 2007</xref>: 728.</comment></tp:nomenclature-citation><tp:nomenclature-citation><tp:taxon-name>Selinus monardi</tp:taxon-name><comment> Kaszab, 1951: 2 (syn. nov.)</comment></tp:nomenclature-citation><tp:nomenclature-citation><tp:taxon-name>Ectateus latipennis</tp:taxon-name><comment> Koch, 1956: 234 (syn. nov.). – <xref ref-type="bibr" rid="B30">Iwan 2002a</xref>: 67, <xref ref-type="bibr" rid="B31">2002b</xref>: 266.</comment></tp:nomenclature-citation></tp:nomenclature-citation-list></tp:nomenclature><tp:treatment-sec sec-type="Notes"><title>Notes.</title><p>While describing <italic><tp:taxon-name>Ectateus latipennis</tp:taxon-name></italic>, Koch has noted that types of <italic><tp:taxon-name>Ectateus crenatus</tp:taxon-name></italic> were unknown to him. The characters used by Koch to separate those two species (body size, pronotum structure) were based only on the <xref ref-type="bibr" rid="B13">Fairmaire (1897)</xref> description. During the examination of available material I have not found any consistent morphological characters to separate those two species. Therefore, I propose to consider <italic><tp:taxon-name>Ectateus latipennis</tp:taxon-name></italic> as a synonim of <italic><tp:taxon-name>Ectateus crenatus</tp:taxon-name></italic>.</p><p>The examination of the type material representing <italic><tp:taxon-name>Selinus monardi</tp:taxon-name></italic> resulted in similar conclusions – there are no consistent morphological characters to separate it from <italic><tp:taxon-name>Ectateus crenatus</tp:taxon-name></italic>.</p></tp:treatment-sec><tp:treatment-sec sec-type="Studied material"><title>Studied material.</title><p>Three specimens with “type” labels are available. <xref ref-type="bibr" rid="B13">Fairmaire (1897)</xref> do not specify the number of individuals on which he described this species. Lectotype designation is needed to fix the taxonomic status of the genus and the species. <bold>Lectotype</bold> designated here, male (MNHN): “TYPE”, “Museum Paris, 1906, Coll. L. Fairmaire”, “<!--PageBreak--><!--PageBreak--><italic><tp:taxon-name>Selinus crenatus</tp:taxon-name></italic>”; <bold>Paralectotypes</bold>, male (MNHN), female (MNHN): “TYPE”, “Museum Paris, 1906, Coll. L. Fairmaire”, “<italic><tp:taxon-name>Selinus crenatus</tp:taxon-name></italic> Farim 1896, Congo”, female (MNHN): “<italic><tp:taxon-name>Selinus crenatus</tp:taxon-name></italic> Fm n. sp.”, “TYPE”, “Museum Paris, 1906, Coll. L. Fairmaire”, “Congo”. <bold>Other material:</bold> male (MRAC): “Musée du Congo, Barumbu - VIII-1925, (J. Ghesquière), S.A.R. Prince Léopold” (Holotype of <italic><tp:taxon-name>Ectateus latipennis</tp:taxon-name></italic> Koch, 1956), female (RBINS): “Ibembo, Itimbiri” (Allotype of <italic><tp:taxon-name>Ectateus latipennis</tp:taxon-name></italic> Koch, 1956), male (MNHN): “Kamerun, Joko” (Holotype of <italic><tp:taxon-name>Selinus monardi</tp:taxon-name></italic> Kaszab, 1951), male and female (MNHN): “Joko, Kamerun” (Paratype and allotype of <italic><tp:taxon-name>Selinus monardi</tp:taxon-name></italic> Kaszab, 1951), male and female (MNHN): “Cameroun, Dr. G. Nonveiller”, male and female (MNHN): “Muséum Paris, Cameroun, B. de Miré”, 3 males and 2 females (MNHN): “Ogodué, Lambaréné, R. Ellenberger 1913”, male (MNHN): “Congo Français, region D’ ouesso, Bassin N`Gokko-Sanga, Dr. J. Gravot 1906”, male (MNHN): “Congo Français, Talagouga Prés N`Jolé, legit R. Ellenberger, E. Haug 1906”, male and female (MNHN): “Ogooué, Sam-Kita”, 3 females (MNHN): “Congo, Ogooué, Sam Kita, R. Ellenberger 1910”, 2 males and 2 females (MNHN): “Gabon, Libreville et env.”, male and female (MNB): “Span. Guinea, Nkolentangan, XI. 07-V.08, G. Teßmann S.G.”, female (MNHN): “Benito, Congo Franc.”, female (MNHN): “Gabon, Tholon”, male and female (MNHN): “XII.1970, Mbalmayo, CAMEROUN, Mbarga leg.”, female (MNHN): “Congo belge Centr., Kassai, Edm. Taymans, 1904”, male (MHNG): “CAMEROUN VII.83, Etoubi Assok, à la lumière, F. Notari”, female (MNB): “Neu-Kamerun, No. 3337-52, Tessmann S.G.”, female (MRAC): “Coll. Mus. Congo, Mayumbe: Terr. Tshela, rég. de Mabuba VI-1958, Dr R. Laurent”, male (MRAC): “Mus. Roy. Afr. Centr., Guinée Esp: Bata, Rév. P. Basilio”, male (MNHN): “Kuilu, Fr. Congo., Mocquerys, 1892”, male (RBINS): “Chutes de Samlia, Riv N. Gamie, Mocquereys”.</p></tp:treatment-sec><tp:treatment-sec sec-type="Redescription"><title>Redescription.</title><p>Habitus as in <xref ref-type="fig" rid="F13">Fig. 46</xref>. Body length = 7.0–9.0 mm. Elytra wider and longer than pronotum (width ratio elytra / pronotum = 1.1–1.2; length ratio elytra / the middle of pronotum = 2.4–2.6).</p><p>Dorsal side of head shiny, with punctures (the intervals between the punctures are smaller than the diameter of the puncture). Frontoclypeal suture coarse. Clypeal emargination relatively deep (clypeal emargination width / depth ratio = 5.7–6.5). Mentum with median part narrow. Submentum with short base. Maxillary palp not widened (width of maxillary palp / length of 3<sup>rd</sup> antennomere = 1.0–1.2). Length of antennae greater than pronotal length (ratio antenna / pronotum from tip of anterior pronotal angle to tip of posterior pronotal angle = 1.1–1.3). 3<sup>rd</sup> antennomere relatively long (length ratio of antennomere 3<sup>rd</sup> / 2<sup>nd</sup> = 2.8–3.0).</p><p>Pronotal disc transverse (middle of pronotum length / width ratio = 0.5–0.6); shiny, with coarse punctures (the intervals between the punctures are smaller than the diameter of the puncture). Anterior pronotal angles sharp and protruding outwards. Lateral margins of pronotal disc sinusoidal. Apophyseal and basal depressions on pronotal disc present; apophyseal depressions rounded. Pronotal hypomera dull; without punctures.</p><p>Elytra oblong (elytra length / width ratio = 1.1–1.2). Elytral striae with coarse punctures (<xref ref-type="fig" rid="F2">Fig. 8</xref>); intervals convex, with transverse sculpture and fine puncturation (<xref ref-type="fig" rid="F2">Fig. 8</xref>). Elytral base slightly rounded. Elytral humeri rounded, not protruding laterad. Wings absent. Scutellum triangular; situated in a depression.</p><p>Intercoxal process protruding towards mesoventrite, peaked at the apex, slightly saddle-like. Metaventrite reduced (length ratio cavity of hind coxa / metaventrite between the insertions of mid and hind coxae ca. 2). In both sexes abdominal process without tubercles; relatively narrow (process of 1<sup>st</sup> abdominal ventrite / process of <!--PageBreak--><!--PageBreak-->metaventrite = 2.1–2.2). 5<sup>th</sup> abdominal ventrite without bordering; punctures fine (the intervals between the punctures are greater than the 2 diameters of the puncture).</p><p>Male legs. Protarsi slightly narrow. Protibiae as in <xref ref-type="fig" rid="F7">Fig. 34</xref>. Mesotibiae and mesofemorae with large denticle (<xref ref-type="fig" rid="F7">Figs 35–36</xref>). Metafemorae with an hair fringe. Female legs simple.</p><p>Male genitalia. Parameres narrowest in the half of their length; length equal to 0.2 of the rest of aedeagal tegmen. Clavae hook-shaped. Female genitalia. Paraproct equal to coxites. Bursa copulatrix without sclerites. Spermatheca with narrow ducts.</p></tp:treatment-sec><tp:treatment-sec sec-type="Distribution"><title>Distribution.</title><p>This species has been collected in the following ecoregions of Central Africa (Cameroon, Democratic Republic of the Congo, Equatorial Guinea, Gabonese Republic, Republic of the Congo): Atlantic Equatorial coastal forests, Northern Congolian forest-savanna mosaic, Northwestern Congolian lowland forests, Southern Congolian forest-savanna mosaic, Western Congolian forest-savanna mosaic (<xref ref-type="fig" rid="F9">Fig. 41</xref>).</p></tp:treatment-sec><tp:treatment-sec><!--Section generated to contain objects referenced in tp:taxon-treatment.--><fig id="F1" position="float" orientation="portrait"><label>Figures 1–7.</label><caption><p>Head, dorsal view (<bold>1, 2</bold>), ventral view (<bold>4</bold>); antenna (<bold>3</bold>); pronotal disc (<bold>5, 6</bold>); mesotibia (<bold>7</bold>). <italic><tp:taxon-name>Ectateus calcaripes</tp:taxon-name></italic> (<bold>3</bold>), <italic><tp:taxon-name>Ectateus crenatus</tp:taxon-name></italic> (<bold>2</bold>), <italic><tp:taxon-name>Ectateus ghesquierei</tp:taxon-name></italic> (<bold>5</bold>), <italic><tp:taxon-name>Monodius medius</tp:taxon-name></italic> (<bold>7</bold>), <italic><tp:taxon-name>Monodius plicicollis</tp:taxon-name></italic> (<bold>4</bold>), <italic><tp:taxon-name>Selinus planus</tp:taxon-name></italic> (<bold>1, 6</bold>).</p></caption><graphic xmlns:xlink="http://www.w3.org/1999/xlink" xlink:href="zookeys-415-081-g001.jpg" position="float" orientation="portrait" xlink:type="simple"/></fig><fig id="F2" position="float" orientation="portrait"><label>Figures 8–13.</label><caption><p>Elytral disc (<bold>8, 9</bold>); 5th abdominal ventrite (<bold>10, 11</bold>), intercoxal process of prosternum (<bold>12</bold>), male protarsi (<bold>13</bold>). <italic><tp:taxon-name>Ectateus crenatus</tp:taxon-name></italic> (<bold>8, 12</bold>), <italic><tp:taxon-name>Monodius convexipennis</tp:taxon-name></italic> (<bold>10</bold>), <italic><tp:taxon-name>Monodius malaisei</tp:taxon-name></italic> (<bold>9</bold>), <italic><tp:taxon-name>Monodius plicicollis</tp:taxon-name></italic> (<bold>13</bold>), <italic><tp:taxon-name>Selinus striatus</tp:taxon-name></italic> (<bold>11</bold>).</p></caption><graphic xmlns:xlink="http://www.w3.org/1999/xlink" xlink:href="zookeys-415-081-g002.jpg" position="float" orientation="portrait" xlink:type="simple"/></fig><fig id="F7" position="float" orientation="portrait"><label>Figures 31–36.</label><caption><p>Male protibiae (<bold>31–34</bold>); male mesofemora (<bold>35</bold>); male mesotibia (<bold>36</bold>). <italic><tp:taxon-name>Ectateus calcaripes</tp:taxon-name></italic> (<bold>31</bold>), <italic><tp:taxon-name>Ectateus modestus</tp:taxon-name></italic> (<bold>32</bold>), <italic><tp:taxon-name>Ectateus ghesquierei</tp:taxon-name></italic> (<bold>33</bold>), <italic><tp:taxon-name>Ectateus crenatus</tp:taxon-name></italic> (<bold>34–36</bold>).</p></caption><graphic xmlns:xlink="http://www.w3.org/1999/xlink" xlink:href="zookeys-415-081-g007.jpg" position="float" orientation="portrait" xlink:type="simple"/></fig><fig id="F9" position="float" orientation="portrait"><label>Figure 41.</label><caption><p>Distribution of the species of <italic><tp:taxon-name>Ectateus</tp:taxon-name></italic> <italic>sensu novum</italic>. The division of Afrotropical Realm into ecoregions was adopted after <xref ref-type="bibr" rid="B54">Olson et al. 2001</xref>. Different colors were used to distinguish the adjacent ecoregions.</p></caption><graphic xmlns:xlink="http://www.w3.org/1999/xlink" xlink:href="zookeys-415-081-g009.jpg" position="float" orientation="portrait" xlink:type="simple"/></fig><fig id="F13" position="float" orientation="portrait"><label>Figures 45–49.</label><caption><p>Body habitus: <italic><tp:taxon-name>Ectateus calcaripes</tp:taxon-name></italic> (<bold>45</bold>), <italic><tp:taxon-name>Ectateus crenatus</tp:taxon-name></italic> (<bold>46</bold>), <italic><tp:taxon-name>Ectateus curtulus</tp:taxon-name></italic> (<bold>47</bold>), <italic><tp:taxon-name>Ectateus ghesquierei</tp:taxon-name></italic> (<bold>48</bold>) and <italic><tp:taxon-name>Ectateus modestus</tp:taxon-name></italic> (<bold>49</bold>).</p></caption><graphic xmlns:xlink="http://www.w3.org/1999/xlink" xlink:href="zookeys-415-081-g013.jpg" position="float" orientation="portrait" xlink:type="simple"/></fig></tp:treatment-sec><ref-list><ref id="B54"><mixed-citation xmlns:xlink="http://www.w3.org/1999/xlink" xlink:type="simple"><person-group><name name-style="western"><surname>Olson</surname><given-names>DM</given-names></name><name name-style="western"><surname>Dinerstein</surname><given-names>E</given-names></name><name name-style="western"><surname>Wikramanayake</surname><given-names>ED</given-names></name><name name-style="western"><surname>Burgess</surname><given-names>ND</given-names></name><name name-style="western"><surname>Powell</surname><given-names>GVN</given-names></name><name name-style="western"><surname>Underwood</surname><given-names>EC</given-names></name><name name-style="western"><surname>D’Amico</surname><given-names>JA</given-names></name><name name-style="western"><surname>Itoua</surname><given-names>I</given-names></name><name name-style="western"><surname>Strand</surname><given-names>HW</given-names></name><name name-style="western"><surname>Morrison</surname><given-names>JC</given-names></name><name name-style="western"><surname>Loucks</surname><given-names>CJ</given-names></name><name name-style="western"><surname>Allnutt</surname><given-names>TF</given-names></name><name name-style="western"><surname>Ricketts</surname><given-names>TH</given-names></name><name name-style="western"><surname>Kura</surname><given-names>Y</given-names></name><name name-style="western"><surname>Lamoreux</surname><given-names>JF</given-names></name><name name-style="western"><surname>Wettengel</surname><given-names>WW</given-names></name><name name-style="western"><surname>Hedao</surname><given-names>P</given-names></name><name name-style="western"><surname>Kassem</surname><given-names>KR</given-names></name></person-group> (<year>2001</year>) <article-title>Terrestrial Ecoregions of the World: A new map of life on Earth</article-title><comment>(PDF, 1.1M)</comment>. <source>BioScience</source><volume>51</volume>: <fpage>933</fpage>–<lpage>938</lpage>. doi: <ext-link ext-link-type="doi" xlink:href="10.1641/0006-3568(2001)051[0933:TEOTWA]2.0.CO;2" xlink:type="simple">10.1641/0006-3568(2001)051[0933:TEOTWA]2.0.CO;2</ext-link></mixed-citation></ref><ref id="B17"><mixed-citation xmlns:xlink="http://www.w3.org/1999/xlink" xlink:type="simple"><person-group><name name-style="western"><surname>Gebien</surname><given-names>H</given-names></name></person-group> (<year>1910</year>) <chapter-title>Tenebrionidae I</chapter-title>. In: <source>W. Junk, S. Schenkling, Coleopterorum Catalogus</source>, <publisher-loc>Berlin</publisher-loc><volume>18</volume>: <fpage>167</fpage>–<lpage>354</lpage>.</mixed-citation></ref><ref id="B19"><mixed-citation xmlns:xlink="http://www.w3.org/1999/xlink" xlink:type="simple"><person-group><name name-style="western"><surname>Gebien</surname><given-names>H</given-names></name></person-group> (<year>1938</year>) <article-title>Katalog der Tenebrioniden. Teil II</article-title>. <source>Mitteilungen der Muncher Entomologischen Gesellschaft</source><volume>28</volume>: <page-range>49–80</page-range>, <page-range>283–428</page-range> [<page-range>370–465</page-range>].</mixed-citation></ref><ref id="B47"><mixed-citation xmlns:xlink="http://www.w3.org/1999/xlink" xlink:type="simple"><person-group><name name-style="western"><surname>Koch</surname><given-names>C</given-names></name></person-group> (<year>1956</year>) <source>Exploration du Parc National de l’Upemba. II. Tenebrionidae (Coleoptera, Polyphaga), Opatrinae, First part: Platynotini, Litoborini and Loensini</source>. <publisher-loc>Bruxelles</publisher-loc>, <size units="page">472 pp</size>.</mixed-citation></ref><ref id="B31"><mixed-citation xmlns:xlink="http://www.w3.org/1999/xlink" xlink:type="simple"><person-group><name name-style="western"><surname>Iwan</surname><given-names>D</given-names></name></person-group> (<year>2002b</year>) <article-title>Catalogue of the World Platynotini (Coleoptera: Tenebrionidae).</article-title><source>Genus</source><volume>13</volume>: <fpage>219</fpage>–<lpage>323</lpage>.</mixed-citation></ref><ref id="B37"><mixed-citation xmlns:xlink="http://www.w3.org/1999/xlink" xlink:type="simple"><person-group><name name-style="western"><surname>Iwan</surname><given-names>D</given-names></name><name name-style="western"><surname>Banaszkiewicz</surname><given-names>M</given-names></name></person-group> (<year>2007</year>) <article-title><italic>Platymedvedevia</italic>, a new genus of <italic>Ectateus</italic> group from Tropical Africa (Coleoptera: Tenebrionidae: Platynotina).</article-title><source>Annales Zoologici</source><volume>57</volume>: <fpage>725</fpage>–<lpage>731</lpage>.</mixed-citation></ref><ref id="B30"><mixed-citation xmlns:xlink="http://www.w3.org/1999/xlink" xlink:type="simple"><person-group><name name-style="western"><surname>Iwan</surname><given-names>D</given-names></name></person-group> (<year>2002a</year>) <article-title>Generic classification of the tribe Platynotini (Coleoptera: Tenebrionidae), with notes on phylogeny.</article-title><source>Annales Zoologici</source><volume>52</volume>: <fpage>1</fpage>–<lpage>149</lpage>.</mixed-citation></ref><ref id="B13"><mixed-citation xmlns:xlink="http://www.w3.org/1999/xlink" xlink:type="simple"><person-group><name name-style="western"><surname>Fairmaire</surname><given-names>L</given-names></name></person-group> (<year>1897</year>) <article-title>Coléoptères nouveaux de l’Afrique intertropicale et australe.</article-title><source>Annales de la Société Entomologique de France</source><volume>66</volume>: <fpage>109</fpage>–<lpage>152</lpage>.</mixed-citation></ref></ref-list></tp:taxon-treatment>
