# Supplementary material for: A cladistically based reinterpretation of the taxonomy of two Afrotropical tenebrionid genera Ectateus Koch, 1956 and Selinus Mulsant & Rey, 1853 (Coleoptera, Tenebrionidae, Platynotina)
Source: Zookeys. 2014 Jun 12;(415):81–132. doi: 10.3897/zookeys.415.6406 (PMC4089821; doi:10.3897/zookeys.415.6406)
Supplement: XML Treatment for Ectateus curtulus [file zookeys.415.6406-treatment4.xml]

<!DOCTYPE tp:taxon-treatment
  PUBLIC "-//TaxonX//DTD Taxonomic Treatment Publishing DTD v0 20100105//EN" "tax-treatment-NSO.dtd">
<tp:taxon-treatment xmlns:tp="http://www.plazi.org/taxpub"><tp:treatment-meta><mixed-citation publication-type="journal"><person-group><name><surname>Kamiński</surname><given-names>Marcin Jan</given-names></name></person-group><article-title>A cladistically based reinterpretation of the taxonomy of two Afrotropical tenebrionid genera <italic>Ectateus</italic> Koch, 1956 and <italic>Selinus</italic> Mulsant &amp; Rey, 1853 (Coleoptera, Tenebrionidae, Platynotina)</article-title><source>Zookeys</source><day>12</day><month>6</month><year>2014</year><volume>2014</volume><issue>415</issue><fpage>81</fpage><lpage>132</lpage><pub-id pub-id-type="doi">10.3897/zookeys.415.6406</pub-id></mixed-citation></tp:treatment-meta><tp:nomenclature><tp:taxon-name>
                        <tp:taxon-name-part taxon-name-part-type="genus">Ectateus</tp:taxon-name-part>
                        <tp:taxon-name-part taxon-name-part-type="species">curtulus</tp:taxon-name-part>
                        <object-id xmlns:xlink="http://www.w3.org/1999/xlink" xlink:type="simple">http://species-id.net/wiki/Ectateus_curtulus</object-id>
                    </tp:taxon-name><tp:taxon-authority>(Fairmaire, 1893)</tp:taxon-authority><xref ref-type="fig" rid="F13">Fig. 47</xref><tp:nomenclature-citation-list><tp:nomenclature-citation><tp:taxon-name>Selinus curtulus</tp:taxon-name><comment> Fairmaire, 1893: 143. – <xref ref-type="bibr" rid="B17">Gebien 1910</xref>: 277, 1938: 297.</comment></tp:nomenclature-citation><tp:nomenclature-citation><tp:taxon-name>Ectateus curtulus</tp:taxon-name><comment> (Fairmaire, 1893). – <xref ref-type="bibr" rid="B47">Koch 1956</xref>; <xref ref-type="bibr" rid="B30">Iwan 2002a</xref>: 67, <xref ref-type="bibr" rid="B31">2002b</xref>: 265.</comment></tp:nomenclature-citation></tp:nomenclature-citation-list></tp:nomenclature><tp:treatment-sec sec-type="Studied material"><title>Studied material.</title><p>Holotype (<xref ref-type="fig" rid="F13">Fig. 47</xref>), female (MNHN): „l’Oubanghi”.</p></tp:treatment-sec><tp:treatment-sec sec-type="Redescription"><title>Redescription.</title><p>Habitus as in <xref ref-type="fig" rid="F13">Fig. 47</xref>. Body length ca. 12.5 mm. Elytra wider and longer than pronotum (width ratio elytra / pronotum ca. 1.2; length ratio elytra / the middle of pronotum ca. 2.6).</p><p>Dorsal side of head dull, with punctures (the intervals between the punctures are smaller than the diameter of the puncture). Frontoclypeal suture coarse. Clypeal emargination relatively deep (clypeal emargination width / depth ratio ca. 8.1). Mentum with median part wide. Submentum with short base. 3<sup>rd</sup> antennomere relatively long (length ratio of antennomere 3<sup>rd</sup> / 2<sup>nd</sup> ca. 3.0).</p><p>Pronotal disc transverse (middle of pronotum length / width ratio ca. 0.5); dull, with coarse punctures (the intervals between the punctures are smaller than the diameter of the puncture). Anterior pronotal angles sharp and protruding outwards. Lateral margins of pronotal disc rounded. Apophyseal and basal depressions on pronotal disc present; apophyseal depressions rounded. Pronotal hypomera dull, without punctures.</p><p>Elytra oblong (elytra length / width ratio ca. 1.2). Elytral striae with conspicuous punctures; intervals non-convex, with transverse sculpture and conspicuous punctuation (2 diameters apart). Elytral base slightly rounded. Elytral humeri rounded, not protruding laterad. Wings absent. Scutellum triangular; situated in a depression.</p><p>Intercoxal process protruding towards mesoventrite, peaked at the apex, slightly saddle-like. Metaventrite reduced (length ratio cavity of hind coxa / metaventrite be<!--PageBreak-->tween the insertions of mid and hind coxae ca. 2). In both sexes abdominal process without tubercles; relatively narrow (process of 1<sup>st</sup> abdominal ventrite / process of metaventrite ca. 2.1). 5<sup>th</sup> abdominal ventrite without bordering; punctures fine (the intervals between the punctures are greater than the 2 diameters of the puncture).</p><p>Female legs simple.</p><p>Female genitalia. Paraproct equal to coxites. Bursa copulatrix without sclerites. Spermatheca unknown.</p></tp:treatment-sec><tp:treatment-sec sec-type="Distribution"><title>Distribution.</title><p>The only known specimen was collected in the Oubanghi (Central Africa). Because of the general character of the geographical reference it can not be translated into ecoregions.</p></tp:treatment-sec><tp:treatment-sec><!--Section generated to contain objects referenced in tp:taxon-treatment.--><fig id="F13" position="float" orientation="portrait"><label>Figures 45–49.</label><caption><p>Body habitus: <italic><tp:taxon-name>Ectateus calcaripes</tp:taxon-name></italic> (<bold>45</bold>), <italic><tp:taxon-name>Ectateus crenatus</tp:taxon-name></italic> (<bold>46</bold>), <italic><tp:taxon-name>Ectateus curtulus</tp:taxon-name></italic> (<bold>47</bold>), <italic><tp:taxon-name>Ectateus ghesquierei</tp:taxon-name></italic> (<bold>48</bold>) and <italic><tp:taxon-name>Ectateus modestus</tp:taxon-name></italic> (<bold>49</bold>).</p></caption><graphic xmlns:xlink="http://www.w3.org/1999/xlink" xlink:href="zookeys-415-081-g013.jpg" position="float" orientation="portrait" xlink:type="simple"/></fig></tp:treatment-sec><ref-list><ref id="B17"><mixed-citation xmlns:xlink="http://www.w3.org/1999/xlink" xlink:type="simple"><person-group><name name-style="western"><surname>Gebien</surname><given-names>H</given-names></name></person-group> (<year>1910</year>) <chapter-title>Tenebrionidae I</chapter-title>. In: <source>W. Junk, S. Schenkling, Coleopterorum Catalogus</source>, <publisher-loc>Berlin</publisher-loc><volume>18</volume>: <fpage>167</fpage>–<lpage>354</lpage>.</mixed-citation></ref><ref id="B47"><mixed-citation xmlns:xlink="http://www.w3.org/1999/xlink" xlink:type="simple"><person-group><name name-style="western"><surname>Koch</surname><given-names>C</given-names></name></person-group> (<year>1956</year>) <source>Exploration du Parc National de l’Upemba. II. Tenebrionidae (Coleoptera, Polyphaga), Opatrinae, First part: Platynotini, Litoborini and Loensini</source>. <publisher-loc>Bruxelles</publisher-loc>, <size units="page">472 pp</size>.</mixed-citation></ref><ref id="B30"><mixed-citation xmlns:xlink="http://www.w3.org/1999/xlink" xlink:type="simple"><person-group><name name-style="western"><surname>Iwan</surname><given-names>D</given-names></name></person-group> (<year>2002a</year>) <article-title>Generic classification of the tribe Platynotini (Coleoptera: Tenebrionidae), with notes on phylogeny.</article-title><source>Annales Zoologici</source><volume>52</volume>: <fpage>1</fpage>–<lpage>149</lpage>.</mixed-citation></ref><ref id="B31"><mixed-citation xmlns:xlink="http://www.w3.org/1999/xlink" xlink:type="simple"><person-group><name name-style="western"><surname>Iwan</surname><given-names>D</given-names></name></person-group> (<year>2002b</year>) <article-title>Catalogue of the World Platynotini (Coleoptera: Tenebrionidae).</article-title><source>Genus</source><volume>13</volume>: <fpage>219</fpage>–<lpage>323</lpage>.</mixed-citation></ref></ref-list></tp:taxon-treatment>
