# Supplementary material for: A cladistically based reinterpretation of the taxonomy of two Afrotropical tenebrionid genera Ectateus Koch, 1956 and Selinus Mulsant & Rey, 1853 (Coleoptera, Tenebrionidae, Platynotina)
Source: Zookeys. 2014 Jun 12;(415):81–132. doi: 10.3897/zookeys.415.6406 (PMC4089821; doi:10.3897/zookeys.415.6406)
Supplement: XML Treatment for Ectateus ghesquierei [file zookeys.415.6406-treatment5.xml]

<!DOCTYPE tp:taxon-treatment
  PUBLIC "-//TaxonX//DTD Taxonomic Treatment Publishing DTD v0 20100105//EN" "tax-treatment-NSO.dtd">
<tp:taxon-treatment xmlns:tp="http://www.plazi.org/taxpub"><tp:treatment-meta><mixed-citation publication-type="journal"><person-group><name><surname>Kamiński</surname><given-names>Marcin Jan</given-names></name></person-group><article-title>A cladistically based reinterpretation of the taxonomy of two Afrotropical tenebrionid genera <italic>Ectateus</italic> Koch, 1956 and <italic>Selinus</italic> Mulsant &amp; Rey, 1853 (Coleoptera, Tenebrionidae, Platynotina)</article-title><source>Zookeys</source><day>12</day><month>6</month><year>2014</year><volume>2014</volume><issue>415</issue><fpage>81</fpage><lpage>132</lpage><pub-id pub-id-type="doi">10.3897/zookeys.415.6406</pub-id></mixed-citation></tp:treatment-meta><tp:nomenclature><tp:taxon-name>
                        <tp:taxon-name-part taxon-name-part-type="genus">Ectateus</tp:taxon-name-part>
                        <tp:taxon-name-part taxon-name-part-type="species">ghesquierei</tp:taxon-name-part>
                        <object-id xmlns:xlink="http://www.w3.org/1999/xlink" xlink:type="simple">http://species-id.net/wiki/Ectateus_ghesquierei</object-id>
                    </tp:taxon-name><tp:taxon-authority>Koch, 1956</tp:taxon-authority><xref ref-type="fig" rid="F1">Figs 5</xref><xref ref-type="fig" rid="F7">, 33</xref><xref ref-type="fig" rid="F9">, 41</xref><xref ref-type="fig" rid="F13">, 48</xref><tp:nomenclature-citation-list><tp:nomenclature-citation><tp:taxon-name>Ectateus ghesquierei</tp:taxon-name><comment> Koch, 1956: 232. – <xref ref-type="bibr" rid="B30">Iwan 2002a</xref>: 67, <xref ref-type="bibr" rid="B31">2002b</xref>: 265.</comment></tp:nomenclature-citation></tp:nomenclature-citation-list></tp:nomenclature><tp:treatment-sec sec-type="Studied material"><title>Studied material.</title><p>Six syntypes of <italic><tp:taxon-name>Ectateus ghesquierei</tp:taxon-name></italic> are available. Lectotype designation is needed to fix the taxonomic status of the genus and the species. <bold>Lectotype</bold> designated here, (MRAC): “Musée du Congo Belge, Kasai: Kondué, E. Luja”; <bold>Paralectotypes</bold>, 3 females (MRAC): same data, 2 females (MRAC): “Coll. Mus. Congo, Mayidi, 1943, Rév. P. Van Eyen”. <bold>Other material:</bold> female (MNHN): “Voka Congo, X.1977”, male and female (MNHN): “2.11.1963., No 78, sifted litter, leg. Endrõy-Younga” “Soil-Zoological Exp., Congo-Brazzaville, Kindamba, Méya, Louolo river”.</p></tp:treatment-sec><tp:treatment-sec sec-type="Redescription"><title>Redescription.</title><p>Habitus as in <xref ref-type="fig" rid="F13">Fig. 48</xref>. Body length = 8.0–9.0 mm. Elytra wider and longer than pronotum (width ratio elytra / pronotum = 1.1–1.2; length ratio elytra / the middle of pronotum = 2.5–2.6).</p><p>Dorsal side of head dull, with punctures (the intervals between the punctures are smaller than the diameter of the puncture). Frontoclypeal suture coarse. Clypeal emargination relatively deep (clypeal emargination width / depth ratio = 9.0–9.3). Mentum with median part narrow. Submentum with short base. Maxillary palp not widened (width of maxillary palp / length of 3<sup>rd</sup> antennomere = 1.0–1.1). Length of antennae greater than pronotal length (ratio antenna / pronotum from tip of anterior pronotal angle to tip of posterior pronotal angle = 1.1–1.2). 3<sup>rd</sup> antennomere relatively long (length ratio of antennomere 3<sup>rd</sup> / 2<sup>nd</sup> = 2.7–3.0).</p><p>Pronotal disc transverse (middle of pronotum length / width ratio = 0.4–0.5); dull, with coarse punctures (the intervals between the punctures are smaller than the diameter of the puncture). Anterior pronotal angles sharp and protruding outwards. Lateral margins of pronotum sinusoidal. Apophyseal and basal depressions on pronotal disc present; apophyseal depressions rounded (<xref ref-type="fig" rid="F1">Fig. 5</xref>). Pronotal hypomera shiny; without punctures.</p><!--PageBreak--><p>Elytra oblong (elytra length / width ratio = 1.1–1.3). Elytral striae with conspicuous punctures; intervals convex, with transverse sculpture. Elytral base slightly rounded. Elytral humeri rounded, not protruding laterad. Wings absent. Scutellum triangular, situated in a depression.</p><p>Intercoxal process protruding towards mesoventrite, peaked at the apex, slightly saddle-shaped. Metaventrite reduced (length ratio cavity of hind coxa / metaventrite between the insertions of mid and hind coxae ca. 2). In both sexes abdominal process without tubercles; relatively narrow (process of 1<sup>st</sup> abdominal ventrite / process of metaventrite = 2.0–2.2). 5<sup>th</sup> abdominal ventrite without bordering; punctures fine (the intervals between the punctures are greater than the 2 diameters of the puncture).</p><p>Male legs. Protarsi slightly narrow. Protibiae as in <xref ref-type="fig" rid="F7">Fig. 33</xref>. Mesotibiae with large denticle. Metafemorae without fringle of hairs. Female legs simple.</p><p>Male genitalia. Parameres narrowest in the half of their length; length equal to the 0.2 of the rest of aedeagal tegmen. Clavae hook-shaped. Female genitalia. Paraproct equal to coxites. Bursa copulatrix without sclerites. Spermatheca with narrow ducts.</p></tp:treatment-sec><tp:treatment-sec sec-type="Distribution"><title>Distribution.</title><p>This species has been collected in the following ecoregions of Central Africa (Democratic Republic of the Congo, Republic of the Congo): Southern Congolian forest-savanna mosaic, Western Congolian forest-savanna mosaic (<xref ref-type="fig" rid="F9">Fig. 41</xref>).</p></tp:treatment-sec><tp:treatment-sec><!--Section generated to contain objects referenced in tp:taxon-treatment.--><fig id="F1" position="float" orientation="portrait"><label>Figures 1–7.</label><caption><p>Head, dorsal view (<bold>1, 2</bold>), ventral view (<bold>4</bold>); antenna (<bold>3</bold>); pronotal disc (<bold>5, 6</bold>); mesotibia (<bold>7</bold>). <italic><tp:taxon-name>Ectateus calcaripes</tp:taxon-name></italic> (<bold>3</bold>), <italic><tp:taxon-name>Ectateus crenatus</tp:taxon-name></italic> (<bold>2</bold>), <italic><tp:taxon-name>Ectateus ghesquierei</tp:taxon-name></italic> (<bold>5</bold>), <italic><tp:taxon-name>Monodius medius</tp:taxon-name></italic> (<bold>7</bold>), <italic><tp:taxon-name>Monodius plicicollis</tp:taxon-name></italic> (<bold>4</bold>), <italic><tp:taxon-name>Selinus planus</tp:taxon-name></italic> (<bold>1, 6</bold>).</p></caption><graphic xmlns:xlink="http://www.w3.org/1999/xlink" xlink:href="zookeys-415-081-g001.jpg" position="float" orientation="portrait" xlink:type="simple"/></fig><fig id="F7" position="float" orientation="portrait"><label>Figures 31–36.</label><caption><p>Male protibiae (<bold>31–34</bold>); male mesofemora (<bold>35</bold>); male mesotibia (<bold>36</bold>). <italic><tp:taxon-name>Ectateus calcaripes</tp:taxon-name></italic> (<bold>31</bold>), <italic><tp:taxon-name>Ectateus modestus</tp:taxon-name></italic> (<bold>32</bold>), <italic><tp:taxon-name>Ectateus ghesquierei</tp:taxon-name></italic> (<bold>33</bold>), <italic><tp:taxon-name>Ectateus crenatus</tp:taxon-name></italic> (<bold>34–36</bold>).</p></caption><graphic xmlns:xlink="http://www.w3.org/1999/xlink" xlink:href="zookeys-415-081-g007.jpg" position="float" orientation="portrait" xlink:type="simple"/></fig><fig id="F9" position="float" orientation="portrait"><label>Figure 41.</label><caption><p>Distribution of the species of <italic><tp:taxon-name>Ectateus</tp:taxon-name></italic> <italic>sensu novum</italic>. The division of Afrotropical Realm into ecoregions was adopted after <xref ref-type="bibr" rid="B54">Olson et al. 2001</xref>. Different colors were used to distinguish the adjacent ecoregions.</p></caption><graphic xmlns:xlink="http://www.w3.org/1999/xlink" xlink:href="zookeys-415-081-g009.jpg" position="float" orientation="portrait" xlink:type="simple"/></fig><fig id="F13" position="float" orientation="portrait"><label>Figures 45–49.</label><caption><p>Body habitus: <italic><tp:taxon-name>Ectateus calcaripes</tp:taxon-name></italic> (<bold>45</bold>), <italic><tp:taxon-name>Ectateus crenatus</tp:taxon-name></italic> (<bold>46</bold>), <italic><tp:taxon-name>Ectateus curtulus</tp:taxon-name></italic> (<bold>47</bold>), <italic><tp:taxon-name>Ectateus ghesquierei</tp:taxon-name></italic> (<bold>48</bold>) and <italic><tp:taxon-name>Ectateus modestus</tp:taxon-name></italic> (<bold>49</bold>).</p></caption><graphic xmlns:xlink="http://www.w3.org/1999/xlink" xlink:href="zookeys-415-081-g013.jpg" position="float" orientation="portrait" xlink:type="simple"/></fig></tp:treatment-sec><ref-list><ref id="B54"><mixed-citation xmlns:xlink="http://www.w3.org/1999/xlink" xlink:type="simple"><person-group><name name-style="western"><surname>Olson</surname><given-names>DM</given-names></name><name name-style="western"><surname>Dinerstein</surname><given-names>E</given-names></name><name name-style="western"><surname>Wikramanayake</surname><given-names>ED</given-names></name><name name-style="western"><surname>Burgess</surname><given-names>ND</given-names></name><name name-style="western"><surname>Powell</surname><given-names>GVN</given-names></name><name name-style="western"><surname>Underwood</surname><given-names>EC</given-names></name><name name-style="western"><surname>D’Amico</surname><given-names>JA</given-names></name><name name-style="western"><surname>Itoua</surname><given-names>I</given-names></name><name name-style="western"><surname>Strand</surname><given-names>HW</given-names></name><name name-style="western"><surname>Morrison</surname><given-names>JC</given-names></name><name name-style="western"><surname>Loucks</surname><given-names>CJ</given-names></name><name name-style="western"><surname>Allnutt</surname><given-names>TF</given-names></name><name name-style="western"><surname>Ricketts</surname><given-names>TH</given-names></name><name name-style="western"><surname>Kura</surname><given-names>Y</given-names></name><name name-style="western"><surname>Lamoreux</surname><given-names>JF</given-names></name><name name-style="western"><surname>Wettengel</surname><given-names>WW</given-names></name><name name-style="western"><surname>Hedao</surname><given-names>P</given-names></name><name name-style="western"><surname>Kassem</surname><given-names>KR</given-names></name></person-group> (<year>2001</year>) <article-title>Terrestrial Ecoregions of the World: A new map of life on Earth</article-title><comment>(PDF, 1.1M)</comment>. <source>BioScience</source><volume>51</volume>: <fpage>933</fpage>–<lpage>938</lpage>. doi: <ext-link ext-link-type="doi" xlink:href="10.1641/0006-3568(2001)051[0933:TEOTWA]2.0.CO;2" xlink:type="simple">10.1641/0006-3568(2001)051[0933:TEOTWA]2.0.CO;2</ext-link></mixed-citation></ref><ref id="B30"><mixed-citation xmlns:xlink="http://www.w3.org/1999/xlink" xlink:type="simple"><person-group><name name-style="western"><surname>Iwan</surname><given-names>D</given-names></name></person-group> (<year>2002a</year>) <article-title>Generic classification of the tribe Platynotini (Coleoptera: Tenebrionidae), with notes on phylogeny.</article-title><source>Annales Zoologici</source><volume>52</volume>: <fpage>1</fpage>–<lpage>149</lpage>.</mixed-citation></ref><ref id="B31"><mixed-citation xmlns:xlink="http://www.w3.org/1999/xlink" xlink:type="simple"><person-group><name name-style="western"><surname>Iwan</surname><given-names>D</given-names></name></person-group> (<year>2002b</year>) <article-title>Catalogue of the World Platynotini (Coleoptera: Tenebrionidae).</article-title><source>Genus</source><volume>13</volume>: <fpage>219</fpage>–<lpage>323</lpage>.</mixed-citation></ref></ref-list></tp:taxon-treatment>
