# Supplementary material for: A cladistically based reinterpretation of the taxonomy of two Afrotropical tenebrionid genera Ectateus Koch, 1956 and Selinus Mulsant & Rey, 1853 (Coleoptera, Tenebrionidae, Platynotina)
Source: Zookeys. 2014 Jun 12;(415):81–132. doi: 10.3897/zookeys.415.6406 (PMC4089821; doi:10.3897/zookeys.415.6406)
Supplement: XML Treatment for Ectateus modestus [file zookeys.415.6406-treatment6.xml]

<!DOCTYPE tp:taxon-treatment
  PUBLIC "-//TaxonX//DTD Taxonomic Treatment Publishing DTD v0 20100105//EN" "tax-treatment-NSO.dtd">
<tp:taxon-treatment xmlns:tp="http://www.plazi.org/taxpub"><tp:treatment-meta><mixed-citation publication-type="journal"><person-group><name><surname>Kamiński</surname><given-names>Marcin Jan</given-names></name></person-group><article-title>A cladistically based reinterpretation of the taxonomy of two Afrotropical tenebrionid genera <italic>Ectateus</italic> Koch, 1956 and <italic>Selinus</italic> Mulsant &amp; Rey, 1853 (Coleoptera, Tenebrionidae, Platynotina)</article-title><source>Zookeys</source><day>12</day><month>6</month><year>2014</year><volume>2014</volume><issue>415</issue><fpage>81</fpage><lpage>132</lpage><pub-id pub-id-type="doi">10.3897/zookeys.415.6406</pub-id></mixed-citation></tp:treatment-meta><tp:nomenclature><tp:taxon-name>
                        <tp:taxon-name-part taxon-name-part-type="genus">Ectateus</tp:taxon-name-part>
                        <tp:taxon-name-part taxon-name-part-type="species">modestus</tp:taxon-name-part>
                        <object-id xmlns:xlink="http://www.w3.org/1999/xlink" xlink:type="simple">http://species-id.net/wiki/Ectateus_modestus</object-id>
                    </tp:taxon-name><tp:taxon-authority>(Fairmaire, 1887)</tp:taxon-authority><xref ref-type="fig" rid="F7">Figs 32</xref><xref ref-type="fig" rid="F9">, 41</xref><xref ref-type="fig" rid="F13">, 49</xref><tp:nomenclature-citation-list><tp:nomenclature-citation><tp:taxon-name>Anchophthalmus modestus</tp:taxon-name><comment> Fairmaire, 1887: 282. – <xref ref-type="bibr" rid="B17">Gebien 1910</xref>: 278, <xref ref-type="bibr" rid="B19">1938</xref>: 298.</comment></tp:nomenclature-citation><tp:nomenclature-citation><tp:taxon-name>Ectateus modestus</tp:taxon-name><comment> (Fairmaire, 1887). – <xref ref-type="bibr" rid="B47">Koch 1956</xref>: 241; <xref ref-type="bibr" rid="B2">Ardoin 1965</xref>: 964; <xref ref-type="bibr" rid="B29">Iwan 2001b</xref>: 359, <xref ref-type="bibr" rid="B30">2002a</xref>: 67, <xref ref-type="bibr" rid="B31">2002b</xref>: 266, <xref ref-type="bibr" rid="B32">2003</xref>: 181, <xref ref-type="bibr" rid="B33">2004a</xref>: 548; <xref ref-type="bibr" rid="B39">Kamiński and Raś 2011</xref>: 648.</comment></tp:nomenclature-citation></tp:nomenclature-citation-list></tp:nomenclature><tp:treatment-sec sec-type="Studied material"><title>Studied material.</title><p><bold>Lectotype</bold> (designated by Kamiński in <xref ref-type="bibr" rid="B39">Kamiński and Raś 2011</xref>), male (MNHN): “Type”, “Muséum Paris, 1906, Coll. L. Fairmaire”; <bold>Paralectotype</bold>, female (MNHN): “Type”, “Muséum Paris, 1906, Coll. L. Fairmaire”, “<!--PageBreak--><italic><tp:taxon-name>Anchophthalmus modestus</tp:taxon-name></italic> (Fairmaire) 1887 [unreadable]”. <bold>Other material:</bold> male and females (MNHN): “Kangu, Mayombe, Congo Belge Dr. Peregl”, 2 males and 2 females (MNHN): “Sibiti, Congo, XI-1963”, 2 males (MNHN): “Franz. Congo”, male and female (MNHN): “2.11.1963., No 78, sifted litter, leg. Endrõy-Younga” “Soil-Zoological Exp., Congo-Brazzaville, Kindamba, Méya, Louolo river”, 2 females (MRAC): “Musée du Congo, Mayumbe: Luali, -IX-1937, Dr. Dartevelle”, female (MRAC): “Coll. Mus. Congo, Mayidi, 1942, Rév. P. Van Eyen”, male (MNHN): “Muséum Paris, Loango, Rochut &amp; Perraudin, 161-96”, male (JFCS):“Luvulu, Kouilau, Congo”, female (JFCS): “Luvulu, Kipanga, Kouilau”, 3 females (JFCS): “Congo, Luvulu, Kipanga, Kouilau”, male (MNHN): “9.XI.1974, Voka près Boko, Rép. Pop. CONGO, Fr. Giov. Onore”, male (MNHN): “10-15.XI.1974, Voka près Boko, Rép. Pop. CONGO, Fr. Giov. Onore”, female (MNHN): “X.1976, Voka près Boko, Rép. Pop. CONGO, Fr. Giov. Onore”, male (RBINS): “Kuimba-Diambo, 15-XI-25, A. Collart”, male (RBINS): “I.R.Sc.N.B. I.G. 25.041, Coll. &amp; det. J. Delève”, 2 females (MRAC): “Coll. Mus. Congo, Mayumbe: T. Kipanzu, de, Singa à Mbomba V/VI-58, Dr R. Laurent”, female (MNHN): label unreadable, male (MRAC): “Coll. Mus. Tervuren, Angola: Benguela, ex. coll. Breuning”, male (SMNS): “Kongo, Voka, XI. 1974, W. Heinkel”, male (MNHN): “Tschiloengo, Congo”, male (RBINS): “R. I. Sc. Nat. Belg., I.G. 16.364”.</p></tp:treatment-sec><tp:treatment-sec sec-type="Redescription"><title>Redescription.</title><p>Habitus as in <xref ref-type="fig" rid="F13">Fig. 49</xref>. Body length = 12.0–14.0 mm. Elytra wider and longer than pronotum (width ratio elytra / pronotum = 1.1–1.2; length ratio elytra / the middle of pronotum = 2.4–2.6).</p><p>Dorsal side of head dull, with punctures (the intervals between the punctures are smaller than the diameter of the puncture). Frontoclypeal suture coarse. Clypeal emargination relatively deep (clypeal emargination width / depth ratio = 8.0–8.4). Mentum with median part narrow. Submentum with short base. Maxillary palp not widened (width of maxillary palp / length of 3<sup>rd</sup> antennomere = 1.0–1.1). Length of antennae greater than pronotal length (ratio antenna / pronotum from tip of anterior pronotal angle to tip of posterior pronotal angle = 1.2–1.3). 3<sup>rd</sup> antennomere relatively long (length ratio of antennomere 3<sup>rd</sup> / 2<sup>nd</sup> = 2.7–3.0).</p><p>Pronotal disc transverse (middle of pronotum length / width ratio = 0.4–0.5); dull, with coarse punctures (the intervals between the punctures are smaller than the diameter of the puncture). Anterior pronotal angles sharp and protruding outwards. Lateral margins of pronotum sinusoidal. Apophyseal and basal depressions on pronotal disc present; apophyseal depressions rounded. Pronotal hypomera dull; without punctures.</p><p>Elytra oblong (elytra length / width ratio = 1.1–1.2). Elytral striae with fine punctures; intervals non-convex, with transverse sculpture. Elytral base slightly rounded. Elytral humeri rounded, not protruding laterad. Wings absent. Scutellum triangular; situated in a depression.</p><p>Intercoxal process not protruding towards mesoventrite, rounded at the apex. Metaventrite reduced (length ratio cavity of hind coxa / metaventrite between the insertions of mid and hind coxae ca. 2). In both sexes abdominal process without tubercles; relatively narrow (process of 1<sup>st</sup> abdominal ventrite / process of metaventrite ca. 2.0. 5<sup>th</sup> abdominal ventrite without bordering; punctures fine (the intervals between the punctures are greater than the 2 diameters of the puncture).</p><p>Male legs. Protarsi slightly narrow. Protibiae as in <xref ref-type="fig" rid="F7">Fig. 32</xref>. Mesotibiae and mesofemorae with large denticle. Metafemorae with an hair fringe. Female legs simple.</p><p>Male genitalia. Parameres narrowest in the half of their length; length equal to 0.2 of the rest of aedeagal tegmen. Clavae hook-shaped. Female genitalia. Paraproct equal to coxites. Bursa copulatrix with a sclerite in distal part. Spermatheca with narrow ducts.</p></tp:treatment-sec><tp:treatment-sec sec-type="Distribution"><title>Distribution.</title><p>This species has been collected in the following ecoregions of Central Africa (Angola, Democratic Republic of the Congo, Republic of Rwanda, Republic of the Congo): Albertine Rift montane forests, Angolan Miombo woodlands, Atlantic Equatorial coastal forests, Western Congolian forest-savanna mosaic (<xref ref-type="fig" rid="F9">Fig. 41</xref>).</p><!--PageBreak--></tp:treatment-sec><tp:treatment-sec><!--Section generated to contain objects referenced in tp:taxon-treatment.--><fig id="F7" position="float" orientation="portrait"><label>Figures 31–36.</label><caption><p>Male protibiae (<bold>31–34</bold>); male mesofemora (<bold>35</bold>); male mesotibia (<bold>36</bold>). <italic><tp:taxon-name>Ectateus calcaripes</tp:taxon-name></italic> (<bold>31</bold>), <italic><tp:taxon-name>Ectateus modestus</tp:taxon-name></italic> (<bold>32</bold>), <italic><tp:taxon-name>Ectateus ghesquierei</tp:taxon-name></italic> (<bold>33</bold>), <italic><tp:taxon-name>Ectateus crenatus</tp:taxon-name></italic> (<bold>34–36</bold>).</p></caption><graphic xmlns:xlink="http://www.w3.org/1999/xlink" xlink:href="zookeys-415-081-g007.jpg" position="float" orientation="portrait" xlink:type="simple"/></fig><fig id="F9" position="float" orientation="portrait"><label>Figure 41.</label><caption><p>Distribution of the species of <italic><tp:taxon-name>Ectateus</tp:taxon-name></italic> <italic>sensu novum</italic>. The division of Afrotropical Realm into ecoregions was adopted after <xref ref-type="bibr" rid="B54">Olson et al. 2001</xref>. Different colors were used to distinguish the adjacent ecoregions.</p></caption><graphic xmlns:xlink="http://www.w3.org/1999/xlink" xlink:href="zookeys-415-081-g009.jpg" position="float" orientation="portrait" xlink:type="simple"/></fig><fig id="F13" position="float" orientation="portrait"><label>Figures 45–49.</label><caption><p>Body habitus: <italic><tp:taxon-name>Ectateus calcaripes</tp:taxon-name></italic> (<bold>45</bold>), <italic><tp:taxon-name>Ectateus crenatus</tp:taxon-name></italic> (<bold>46</bold>), <italic><tp:taxon-name>Ectateus curtulus</tp:taxon-name></italic> (<bold>47</bold>), <italic><tp:taxon-name>Ectateus ghesquierei</tp:taxon-name></italic> (<bold>48</bold>) and <italic><tp:taxon-name>Ectateus modestus</tp:taxon-name></italic> (<bold>49</bold>).</p></caption><graphic xmlns:xlink="http://www.w3.org/1999/xlink" xlink:href="zookeys-415-081-g013.jpg" position="float" orientation="portrait" xlink:type="simple"/></fig></tp:treatment-sec><ref-list><ref id="B54"><mixed-citation xmlns:xlink="http://www.w3.org/1999/xlink" xlink:type="simple"><person-group><name name-style="western"><surname>Olson</surname><given-names>DM</given-names></name><name name-style="western"><surname>Dinerstein</surname><given-names>E</given-names></name><name name-style="western"><surname>Wikramanayake</surname><given-names>ED</given-names></name><name name-style="western"><surname>Burgess</surname><given-names>ND</given-names></name><name name-style="western"><surname>Powell</surname><given-names>GVN</given-names></name><name name-style="western"><surname>Underwood</surname><given-names>EC</given-names></name><name name-style="western"><surname>D’Amico</surname><given-names>JA</given-names></name><name name-style="western"><surname>Itoua</surname><given-names>I</given-names></name><name name-style="western"><surname>Strand</surname><given-names>HW</given-names></name><name name-style="western"><surname>Morrison</surname><given-names>JC</given-names></name><name name-style="western"><surname>Loucks</surname><given-names>CJ</given-names></name><name name-style="western"><surname>Allnutt</surname><given-names>TF</given-names></name><name name-style="western"><surname>Ricketts</surname><given-names>TH</given-names></name><name name-style="western"><surname>Kura</surname><given-names>Y</given-names></name><name name-style="western"><surname>Lamoreux</surname><given-names>JF</given-names></name><name name-style="western"><surname>Wettengel</surname><given-names>WW</given-names></name><name name-style="western"><surname>Hedao</surname><given-names>P</given-names></name><name name-style="western"><surname>Kassem</surname><given-names>KR</given-names></name></person-group> (<year>2001</year>) <article-title>Terrestrial Ecoregions of the World: A new map of life on Earth</article-title><comment>(PDF, 1.1M)</comment>. <source>BioScience</source><volume>51</volume>: <fpage>933</fpage>–<lpage>938</lpage>. doi: <ext-link ext-link-type="doi" xlink:href="10.1641/0006-3568(2001)051[0933:TEOTWA]2.0.CO;2" xlink:type="simple">10.1641/0006-3568(2001)051[0933:TEOTWA]2.0.CO;2</ext-link></mixed-citation></ref><ref id="B17"><mixed-citation xmlns:xlink="http://www.w3.org/1999/xlink" xlink:type="simple"><person-group><name name-style="western"><surname>Gebien</surname><given-names>H</given-names></name></person-group> (<year>1910</year>) <chapter-title>Tenebrionidae I</chapter-title>. In: <source>W. Junk, S. Schenkling, Coleopterorum Catalogus</source>, <publisher-loc>Berlin</publisher-loc><volume>18</volume>: <fpage>167</fpage>–<lpage>354</lpage>.</mixed-citation></ref><ref id="B19"><mixed-citation xmlns:xlink="http://www.w3.org/1999/xlink" xlink:type="simple"><person-group><name name-style="western"><surname>Gebien</surname><given-names>H</given-names></name></person-group> (<year>1938</year>) <article-title>Katalog der Tenebrioniden. Teil II</article-title>. <source>Mitteilungen der Muncher Entomologischen Gesellschaft</source><volume>28</volume>: <page-range>49–80</page-range>, <page-range>283–428</page-range> [<page-range>370–465</page-range>].</mixed-citation></ref><ref id="B47"><mixed-citation xmlns:xlink="http://www.w3.org/1999/xlink" xlink:type="simple"><person-group><name name-style="western"><surname>Koch</surname><given-names>C</given-names></name></person-group> (<year>1956</year>) <source>Exploration du Parc National de l’Upemba. II. Tenebrionidae (Coleoptera, Polyphaga), Opatrinae, First part: Platynotini, Litoborini and Loensini</source>. <publisher-loc>Bruxelles</publisher-loc>, <size units="page">472 pp</size>.</mixed-citation></ref><ref id="B2"><mixed-citation xmlns:xlink="http://www.w3.org/1999/xlink" xlink:type="simple"><person-group><name name-style="western"><surname>Ardoin</surname><given-names>P</given-names></name></person-group> (<year>1965</year>) <article-title>Contribution à la faune du Congo (Brazzaville) (Mission A. Villers et A. Descarpentries). VIII. Coléoptères Ténébrionides.</article-title><source>Bulletin de l’Institut Français d’Afrique Noire</source>, <series>Série A</series>, <volume>27</volume>: <fpage>963</fpage>–<lpage>1015</lpage>.</mixed-citation></ref><ref id="B29"><mixed-citation xmlns:xlink="http://www.w3.org/1999/xlink" xlink:type="simple"><person-group><name name-style="western"><surname>Iwan</surname><given-names>D</given-names></name></person-group> (<year>2001b</year>) <article-title>Comparative study of male genitalia in Opatrinae <italic>sensu</italic> Medvedev (1968) (Coleoptera: Tenebrionidae), with notes on the tribal classification. Part I.</article-title><source>Annales Zoologici</source><volume>51</volume>: <fpage>351</fpage>–<lpage>390</lpage>.</mixed-citation></ref><ref id="B30"><mixed-citation xmlns:xlink="http://www.w3.org/1999/xlink" xlink:type="simple"><person-group><name name-style="western"><surname>Iwan</surname><given-names>D</given-names></name></person-group> (<year>2002a</year>) <article-title>Generic classification of the tribe Platynotini (Coleoptera: Tenebrionidae), with notes on phylogeny.</article-title><source>Annales Zoologici</source><volume>52</volume>: <fpage>1</fpage>–<lpage>149</lpage>.</mixed-citation></ref><ref id="B31"><mixed-citation xmlns:xlink="http://www.w3.org/1999/xlink" xlink:type="simple"><person-group><name name-style="western"><surname>Iwan</surname><given-names>D</given-names></name></person-group> (<year>2002b</year>) <article-title>Catalogue of the World Platynotini (Coleoptera: Tenebrionidae).</article-title><source>Genus</source><volume>13</volume>: <fpage>219</fpage>–<lpage>323</lpage>.</mixed-citation></ref><ref id="B32"><mixed-citation xmlns:xlink="http://www.w3.org/1999/xlink" xlink:type="simple"><person-group><name name-style="western"><surname>Iwan</surname><given-names>D</given-names></name></person-group> (<year>2003</year>) <article-title><italic>Synquadrideres</italic>, new genus of Platynotini from Kenya (Coleoptera: Tenebrionidae).</article-title><source>Annales Zoologici</source><volume>53</volume>: <fpage>181</fpage>–<lpage>187</lpage>.</mixed-citation></ref><ref id="B33"><mixed-citation xmlns:xlink="http://www.w3.org/1999/xlink" xlink:type="simple"><person-group><name name-style="western"><surname>Iwan</surname><given-names>D</given-names></name></person-group> (<year>2004a</year>) <article-title>Revision of African <italic>Ectateus</italic> group (Coleoptera: Tenebrionidae: Platynotini). Part I. Introduction and genus <italic>Nesopatrum</italic> Gebien, 1920.</article-title><source>Annales Zoologici</source><volume>54</volume>: <fpage>541</fpage>–<lpage>552</lpage>.</mixed-citation></ref><ref id="B39"><mixed-citation xmlns:xlink="http://www.w3.org/1999/xlink" xlink:type="simple"><person-group><name name-style="western"><surname>Kamiński</surname><given-names>MJ</given-names></name><name name-style="western"><surname>Raś</surname><given-names>M</given-names></name></person-group> (<year>2011</year>) <article-title>New status of the genus <italic>Ectateus</italic> Koch, 1956 with taxonomic notes on the <italic>Ectateus</italic> generic group (Coleoptera: Tenebrionidae: Platynotina).</article-title><source>Annales Zoologici</source><volume>61</volume>: <fpage>647</fpage>–<lpage>655</lpage>. doi: <ext-link ext-link-type="doi" xlink:href="10.3161/000345411X622507" xlink:type="simple">10.3161/000345411X622507</ext-link></mixed-citation></ref></ref-list></tp:taxon-treatment>
