# Supplementary material for: A cladistically based reinterpretation of the taxonomy of two Afrotropical tenebrionid genera Ectateus Koch, 1956 and Selinus Mulsant & Rey, 1853 (Coleoptera, Tenebrionidae, Platynotina)
Source: Zookeys. 2014 Jun 12;(415):81–132. doi: 10.3897/zookeys.415.6406 (PMC4089821; doi:10.3897/zookeys.415.6406)
Supplement: XML Treatment for Eleoselinus [file zookeys.415.6406-treatment7.xml]

<!DOCTYPE tp:taxon-treatment
  PUBLIC "-//TaxonX//DTD Taxonomic Treatment Publishing DTD v0 20100105//EN" "tax-treatment-NSO.dtd">
<tp:taxon-treatment xmlns:tp="http://www.plazi.org/taxpub"><tp:treatment-meta><mixed-citation publication-type="journal"><person-group><name><surname>Kamiński</surname><given-names>Marcin Jan</given-names></name></person-group><article-title>A cladistically based reinterpretation of the taxonomy of two Afrotropical tenebrionid genera <italic>Ectateus</italic> Koch, 1956 and <italic>Selinus</italic> Mulsant &amp; Rey, 1853 (Coleoptera, Tenebrionidae, Platynotina)</article-title><source>Zookeys</source><day>12</day><month>6</month><year>2014</year><volume>2014</volume><issue>415</issue><fpage>81</fpage><lpage>132</lpage><pub-id pub-id-type="doi">10.3897/zookeys.415.6406</pub-id></mixed-citation></tp:treatment-meta><tp:nomenclature><label>Genus</label><tp:taxon-name>
                        <tp:taxon-name-part taxon-name-part-type="genus">Eleoselinus</tp:taxon-name-part>
                        <object-id xmlns:xlink="http://www.w3.org/1999/xlink" content-type="zoobank" xlink:type="simple">http://zoobank.org/D78C17B9-5607-472D-BE6F-D28B8C33E23F</object-id>
                        <object-id xmlns:xlink="http://www.w3.org/1999/xlink" xlink:type="simple">http://species-id.net/wiki/Eleoselinus</object-id>
                    </tp:taxon-name><tp:taxon-status xmlns:xlink="http://www.w3.org/1999/xlink" xlink:type="simple">gen. n.</tp:taxon-status></tp:nomenclature><tp:treatment-sec sec-type="Type species"><title>Type species.</title><p><italic><tp:taxon-name>Ectateus villiersi</tp:taxon-name></italic> Ardoin, 1965; here designated.</p></tp:treatment-sec><tp:treatment-sec sec-type="Diagnosis"><title>Diagnosis.</title><p>The presence of the basal depressions on the pronotal disc place <italic><tp:taxon-name>Eleoselinus</tp:taxon-name></italic> near to (<xref ref-type="bibr" rid="B44">Kamiński 2013c</xref>): <italic><tp:taxon-name>Anchophthalmops</tp:taxon-name></italic> Koch, 1956, <italic><tp:taxon-name>Anchophthalmus</tp:taxon-name></italic> Gerstaecker, 1854, <italic><tp:taxon-name>Kochogaster</tp:taxon-name></italic> Kamiński &amp; Raś, 2011, <italic><tp:taxon-name>Ectateus</tp:taxon-name></italic>, <italic><tp:taxon-name>Glyptopteryx</tp:taxon-name></italic> Gebien, 1910, <italic><tp:taxon-name>Microselinus</tp:taxon-name></italic> Koch, 1956, <italic><tp:taxon-name>Monodius</tp:taxon-name></italic>, <italic><tp:taxon-name>Nesopatrum</tp:taxon-name></italic> Gebien, 1920, <italic><tp:taxon-name>Phallocentrion</tp:taxon-name></italic> Koch, 1956, <italic><tp:taxon-name>Phymatoplata</tp:taxon-name></italic> Koch, 1956, <italic><tp:taxon-name>Platykochius</tp:taxon-name></italic> Iwan, 2002, <italic><tp:taxon-name>Platymedvedevia</tp:taxon-name></italic> Iwan &amp; Banaszkiewicz, 2007, <italic><tp:taxon-name>Quadrideres</tp:taxon-name></italic> Koch and <italic><tp:taxon-name>Selinus</tp:taxon-name></italic>.</p><p>Non-dimorphic legs distinguish <italic><tp:taxon-name>Eleoselinus</tp:taxon-name></italic> from: <italic><tp:taxon-name>Anchophthalmops</tp:taxon-name></italic>, <italic><tp:taxon-name>Anchophthalmus</tp:taxon-name></italic>, <italic><tp:taxon-name>Ectateus</tp:taxon-name></italic>, <italic><tp:taxon-name>Microselinus</tp:taxon-name></italic>, <italic><tp:taxon-name>Monodius</tp:taxon-name></italic>, <italic><tp:taxon-name>Phymatoplata</tp:taxon-name></italic>, <italic><tp:taxon-name>Platykochius</tp:taxon-name></italic>, <italic><tp:taxon-name>Platymedvedevia</tp:taxon-name></italic> and <italic><tp:taxon-name>Selinus</tp:taxon-name></italic>. From <italic><tp:taxon-name>Kochogaster</tp:taxon-name></italic> it can be easily distinguished by a triangular submentum and lack of sclerites in bursa copulatrix (<xref ref-type="bibr" rid="B45">Kamiński and Iwan 2013</xref>). Not parallel body sides separates <italic><tp:taxon-name>Eleoselinus</tp:taxon-name></italic> form <italic><tp:taxon-name>Quadrideres</tp:taxon-name></italic> and <italic><tp:taxon-name>Glyptopteryx</tp:taxon-name></italic>. Additionally, from the latter it can be distinguished by flat elytral intervals and slightly sinusoidal base of pronotum (Iwan 2002). Fine hairs covering the body surface, narrow apical segments of maxillary palps and long basal apophyses of aedeagal tegmen separates <italic><tp:taxon-name>Eleoselinus</tp:taxon-name></italic> from <italic><tp:taxon-name>Phallocentrion</tp:taxon-name></italic> (<xref ref-type="bibr" rid="B28">Iwan 2001a</xref>).</p><p>The following character combination is unique for <italic><tp:taxon-name>Eleoselinus</tp:taxon-name></italic> within the whole subtribe <tp:taxon-name>Platynotina</tp:taxon-name>: (1) anntenna robust, shorter than pronotum, (2) shallow anterior tentorial pits, (3) presence of apophyseal and basal depressions on pronotal disc, (4) intercoxal process of prosternum bellied, (5) metaventrite with coarse longitudinal depression, (6) 5<sup>th</sup> abdominal ventrite unbordered, (7) non dimorphic legs and maillary palps, (8) elytral intervals with fine punctures, (9) curved, hook-shaped clavae and (10) longitudinal coxites of ovipositor.</p></tp:treatment-sec><tp:treatment-sec sec-type="Description"><title>Description.</title><p>Body length = 10.5–13.0 mm. Elytra wider and longer than pronotum (width ratio elytra / pronotum = 1.1–1.2; length ratio elytra / the middle of pronotum = 2.4–2.9).</p><p>Dorsal side of head dull, with fine punctures (the intervals between the punctures are greater than the 2 diameters of the puncture). Frontoclypeal suture fine. Clypeal emargination relatively deep (clypeal emargination width / depth ratio = 5.5–5.7). Mentum with median part wide. Submentum with short base. Maxillary palp not widened (width of maxillary palp / length of 3<sup>rd</sup> antennomere = 1.0–1.2). Length of antennae slightly greater than pronotal length (ratio antenna / pronotum from tip of anterior pronotal angle to tip of posterior pronotal angle ca. 0.9). 3<sup>rd</sup> antennomere relatively long (length ratio of antennomere 3<sup>rd</sup> / 2<sup>nd</sup> = 3.2–3.5).</p><p>Pronotal disc transverse (middle of pronotum length / width ratio = 0.5–0.6); dull, with fine punctures (the intervals between the punctures are greater than the 3 diameters of the puncture). Lateral margins of pronotum narrowing towards apex. Apophyseal and basal depressions on pronotal disc present. Pronotal hypomera dull, without punctures.</p><!--PageBreak--><p>Elytra oblong (elytra length / width ratio = 1.1–1.3). Elytral striae with fine punctures (the intervals between the punctures are greater than the 2 diameters of the puncture). Elytral intervals dull, non-convex, without punctures of with very fine punctuation. Elytral base slightly sinusoidal. Elytral humeri rounded, not protruding laterad. Wings absent. Scutellum triangular.</p><p>Intercoxal process of prosternum bellied. Metaventrite reduced (length ratio cavity of hind coxa / metaventrite between the insertions of mid and hind coxae ca. 2), with longitudinal depression. In both sexes abdominal process without tubercles, relatively narrow (process of 1<sup>st</sup> abdominal ventrite / process of metaventrite = 2.1–2.2). 5<sup>th</sup> abdominal ventrite without bordering; punctures fine (the intervals between the punctures are greater than the 2 diameters of the puncture).</p><p>Legs. Protarsi narrow. Other leg segments simple.</p><p>Male genitalia. Parameres narrowing towards apex; length equal to the 0.2 of the rest of aedeagal tegmen. Clavae hook-shaped. Female genitalia. Paraproct equal to coxites. Coxites narrow and long. Bursa copulatrix without sclerites.</p></tp:treatment-sec><tp:treatment-sec sec-type="Etymology"><title>Etymology.</title><p>The name is derived from the combination of <italic>Eleo</italic> (prefix indicating the genus <italic><tp:taxon-name>Eleodes</tp:taxon-name></italic> Eschscholtz, 1829 – a poster beetle genus of the Third International <tp:taxon-name>Tenebrionoidea</tp:taxon-name> Symposium in Tempe, Arizona) and <italic><tp:taxon-name>Selinus</tp:taxon-name></italic>. This genus is named to thank the Steering Committee of the Third International <tp:taxon-name>Tenebrionoidea</tp:taxon-name> Symposium: Aaron Smith (lead organizer), Rolf Aalbu, Patrice Bouchard, Kojun Kanda, Nico Franz, Warren Steiner and Quentin Wheeler.</p></tp:treatment-sec><tp:treatment-sec sec-type="Distribution"><title>Distribution.</title><p><italic><tp:taxon-name>Eleoselinus</tp:taxon-name></italic> gen. n. specimens have been collected in the following ecoregion of Central Africa (Republic of the Congo): Western Congolian forest-savanna mosaic (<xref ref-type="fig" rid="F10">Fig. 42</xref>).</p></tp:treatment-sec><tp:treatment-sec sec-type="Species included (2)"><title>Species included (2).</title><p><italic><tp:taxon-name>Eleoselinus villiersi</tp:taxon-name></italic> (Ardoin, 1965), comb. n. and <italic><tp:taxon-name>Eleoselinus ursynowiensis</tp:taxon-name></italic> (Kamiński, 2011), comb. n.</p></tp:treatment-sec><tp:treatment-sec sec-type="Key to the species of Eleoselinus gen. n"><title>Key to the species of <italic><tp:taxon-name>Eleoselinus</tp:taxon-name></italic> gen. n.</title><table-wrap content-type="key" position="anchor" orientation="portrait"><table><tbody><tr><td rowspan="1" colspan="1">1</td><td rowspan="1" colspan="1">Pronotal sides evenly narrowing towards apex. Elytral striae impressed on whole length (see <xref ref-type="bibr" rid="B39">Kamiński and Raś 2011</xref>: 651). Intercoxal process of prosternum strongly protruding towards mesosternum (see <xref ref-type="bibr" rid="B39">Kamiński and Raś 2011</xref>: 650)</td><td rowspan="1" colspan="1"><italic><tp:taxon-name>Eleoselinus villiersi</tp:taxon-name></italic></td></tr><tr><td rowspan="1" colspan="1">–</td><td rowspan="1" colspan="1">Pronotal sides rounded. Elytral striae impressed only near the punctures (see <xref ref-type="bibr" rid="B39">Kamiński and Raś 2011</xref>: 651). Intercoxal process of prosternum slightly protruding towards mesosternum (see <xref ref-type="bibr" rid="B39">Kamiński and Raś 2011</xref>: 650)</td><td rowspan="1" colspan="1"><italic><tp:taxon-name>Eleoselinus ursynowiensis</tp:taxon-name></italic></td></tr><!--PageBreak--></tbody></table></table-wrap></tp:treatment-sec><tp:treatment-sec><!--Section generated to contain objects referenced in tp:taxon-treatment.--><fig id="F10" position="float" orientation="portrait"><label>Figure 42.</label><caption><p>Distribution of the species of <italic><tp:taxon-name>Monodius convexipennis</tp:taxon-name></italic>, <italic><tp:taxon-name>Monodius gravis</tp:taxon-name></italic>, <italic><tp:taxon-name>Monodius laevistriatus</tp:taxon-name></italic>, <italic><tp:taxon-name>Monodius lamottei</tp:taxon-name></italic> and <italic><tp:taxon-name>Eleoselinus</tp:taxon-name></italic> gen. n. The division of Afrotropical Realm into ecoregions was adopted after <xref ref-type="bibr" rid="B54">Olson et al. 2001</xref>. Different colors were used to distinguish the adjacent ecoregions.</p></caption><graphic xmlns:xlink="http://www.w3.org/1999/xlink" xlink:href="zookeys-415-081-g010.jpg" position="float" orientation="portrait" xlink:type="simple"/></fig></tp:treatment-sec><ref-list><ref id="B44"><mixed-citation xmlns:xlink="http://www.w3.org/1999/xlink" xlink:type="simple"><person-group><name name-style="western"><surname>Kamiński</surname><given-names>MJ</given-names></name></person-group> (<year>2013c</year>) <article-title>A new genus and species of the Afrotropical Platynotina from Tanzania (Coleoptera: Tenebrionidae: Pedinini).</article-title><source>Acta Entomologica Musei Nationalis Pragae</source><volume>53</volume>: <fpage>703</fpage>–<lpage>714</lpage>.</mixed-citation></ref><ref id="B45"><mixed-citation xmlns:xlink="http://www.w3.org/1999/xlink" xlink:type="simple"><person-group><name name-style="western"><surname>Kamiński</surname><given-names>MJ</given-names></name><name name-style="western"><surname>Iwan</surname><given-names>D</given-names></name></person-group> (<year>2013</year>) <article-title>Taxonomy of the genus <italic>Kochogaster</italic> Kamiński et Raś, 2011 (Coleoptera: Tenebrionidae: Pedinini), with description of a second known species.</article-title><source>Zootaxa</source><volume>3669</volume>: <fpage>027</fpage>–<lpage>036</lpage>.</mixed-citation></ref><ref id="B28"><mixed-citation xmlns:xlink="http://www.w3.org/1999/xlink" xlink:type="simple"><person-group><name name-style="western"><surname>Iwan</surname><given-names>D</given-names></name></person-group> (<year>2001a</year>) <article-title>A revision of <italic>Phallocentrion</italic> Koch, 1956 from Africa (Coleoptera: Tenebrionidae: Platynotini).</article-title><source>Annales Zoologici</source><volume>51</volume>: <fpage>53</fpage>–<lpage>63</lpage>.</mixed-citation></ref><ref id="B54"><mixed-citation xmlns:xlink="http://www.w3.org/1999/xlink" xlink:type="simple"><person-group><name name-style="western"><surname>Olson</surname><given-names>DM</given-names></name><name name-style="western"><surname>Dinerstein</surname><given-names>E</given-names></name><name name-style="western"><surname>Wikramanayake</surname><given-names>ED</given-names></name><name name-style="western"><surname>Burgess</surname><given-names>ND</given-names></name><name name-style="western"><surname>Powell</surname><given-names>GVN</given-names></name><name name-style="western"><surname>Underwood</surname><given-names>EC</given-names></name><name name-style="western"><surname>D’Amico</surname><given-names>JA</given-names></name><name name-style="western"><surname>Itoua</surname><given-names>I</given-names></name><name name-style="western"><surname>Strand</surname><given-names>HW</given-names></name><name name-style="western"><surname>Morrison</surname><given-names>JC</given-names></name><name name-style="western"><surname>Loucks</surname><given-names>CJ</given-names></name><name name-style="western"><surname>Allnutt</surname><given-names>TF</given-names></name><name name-style="western"><surname>Ricketts</surname><given-names>TH</given-names></name><name name-style="western"><surname>Kura</surname><given-names>Y</given-names></name><name name-style="western"><surname>Lamoreux</surname><given-names>JF</given-names></name><name name-style="western"><surname>Wettengel</surname><given-names>WW</given-names></name><name name-style="western"><surname>Hedao</surname><given-names>P</given-names></name><name name-style="western"><surname>Kassem</surname><given-names>KR</given-names></name></person-group> (<year>2001</year>) <article-title>Terrestrial Ecoregions of the World: A new map of life on Earth</article-title><comment>(PDF, 1.1M)</comment>. <source>BioScience</source><volume>51</volume>: <fpage>933</fpage>–<lpage>938</lpage>. doi: <ext-link ext-link-type="doi" xlink:href="10.1641/0006-3568(2001)051[0933:TEOTWA]2.0.CO;2" xlink:type="simple">10.1641/0006-3568(2001)051[0933:TEOTWA]2.0.CO;2</ext-link></mixed-citation></ref><ref id="B39"><mixed-citation xmlns:xlink="http://www.w3.org/1999/xlink" xlink:type="simple"><person-group><name name-style="western"><surname>Kamiński</surname><given-names>MJ</given-names></name><name name-style="western"><surname>Raś</surname><given-names>M</given-names></name></person-group> (<year>2011</year>) <article-title>New status of the genus <italic>Ectateus</italic> Koch, 1956 with taxonomic notes on the <italic>Ectateus</italic> generic group (Coleoptera: Tenebrionidae: Platynotina).</article-title><source>Annales Zoologici</source><volume>61</volume>: <fpage>647</fpage>–<lpage>655</lpage>. doi: <ext-link ext-link-type="doi" xlink:href="10.3161/000345411X622507" xlink:type="simple">10.3161/000345411X622507</ext-link></mixed-citation></ref></ref-list></tp:taxon-treatment>
