# Supplementary material for: A cladistically based reinterpretation of the taxonomy of two Afrotropical tenebrionid genera Ectateus Koch, 1956 and Selinus Mulsant & Rey, 1853 (Coleoptera, Tenebrionidae, Platynotina)
Source: Zookeys. 2014 Jun 12;(415):81–132. doi: 10.3897/zookeys.415.6406 (PMC4089821; doi:10.3897/zookeys.415.6406)
Supplement: XML Treatment for Eleoselinus villiersi [file zookeys.415.6406-treatment8.xml]

<!DOCTYPE tp:taxon-treatment
  PUBLIC "-//TaxonX//DTD Taxonomic Treatment Publishing DTD v0 20100105//EN" "tax-treatment-NSO.dtd">
<tp:taxon-treatment xmlns:tp="http://www.plazi.org/taxpub"><tp:treatment-meta><mixed-citation publication-type="journal"><person-group><name><surname>Kamiński</surname><given-names>Marcin Jan</given-names></name></person-group><article-title>A cladistically based reinterpretation of the taxonomy of two Afrotropical tenebrionid genera <italic>Ectateus</italic> Koch, 1956 and <italic>Selinus</italic> Mulsant &amp; Rey, 1853 (Coleoptera, Tenebrionidae, Platynotina)</article-title><source>Zookeys</source><day>12</day><month>6</month><year>2014</year><volume>2014</volume><issue>415</issue><fpage>81</fpage><lpage>132</lpage><pub-id pub-id-type="doi">10.3897/zookeys.415.6406</pub-id></mixed-citation></tp:treatment-meta><tp:nomenclature><tp:taxon-name>
                        <tp:taxon-name-part taxon-name-part-type="genus">Eleoselinus</tp:taxon-name-part>
                        <tp:taxon-name-part taxon-name-part-type="species">villiersi</tp:taxon-name-part>
                        <object-id xmlns:xlink="http://www.w3.org/1999/xlink" xlink:type="simple">http://species-id.net/wiki/Eleoselinus_villiersi</object-id>
                    </tp:taxon-name><tp:taxon-authority>(Ardoin, 1965)</tp:taxon-authority><tp:taxon-status xmlns:xlink="http://www.w3.org/1999/xlink" xlink:type="simple">comb. n.</tp:taxon-status><xref ref-type="fig" rid="F15">Fig. 58</xref><tp:nomenclature-citation-list><tp:nomenclature-citation><tp:taxon-name>Ectateus villiersi</tp:taxon-name><comment> Ardoin, 1965: 964. – <xref ref-type="bibr" rid="B31">Iwan 2002b</xref>: 266; <xref ref-type="bibr" rid="B37">Iwan and Banaszkiewicz 2007</xref>: 729; Kamiński 2011: 648 (in <xref ref-type="bibr" rid="B39">Kamiński and Raś 2011</xref>).</comment></tp:nomenclature-citation></tp:nomenclature-citation-list></tp:nomenclature><tp:treatment-sec sec-type="Studied material"><title>Studied material.</title><p><bold>Holotype</bold>, male (MNHN): “Brazzaville, Congo, V-1963”, “Muséum Paris, Mission A. Descarpentries et A. Villers, 1963-1964”. <bold>Other specimens</bold>, female (MNHN): “Allotype” same data as holotype, 7 males and 9 females (MNHN): “Juil 1959, Brazzaville, Congo. L. Vincent”, male “Kimpoko, Kongo”, female (MNHN): “Muséum Paris, Congo, Brazzaville, Mission Chari-Tchad, Dr J. Decorse 1904”.</p></tp:treatment-sec><tp:treatment-sec sec-type="Redescription"><title>Redescription.</title><p>Habitus as in <xref ref-type="fig" rid="F15">Fig. 58</xref>. Body length = 10.5–12.0 mm. Elytra wider and longer than pronotum (width ratio elytra / pronotum = 1.1–1.2; length ratio elytra / the middle of pronotum = 2.7–2.9).</p><p>Dorsal side of head dull, with fine punctures (the intervals between the punctures are greater than the 4 diameters of the puncture). Frontoclypeal suture fine. Clypeal emargination relatively deep (clypeal emargination width / depth ratio = 5.5–5.7). Mentum with median part wide. Submentum with short base. Maxillary palp not widened (width of maxillary palp / length of 3<sup>rd</sup> antennomere = 1.0–1.2). Length of antennae slightly greater than pronotal length (ratio antenna / pronotum from tip of anterior pronotal angle to tip of posterior pronotal angle ca. 0.9). 3<sup>rd</sup> antennomere relatively long (length ratio of antennomere 3<sup>rd</sup> / 2<sup>nd</sup> = 3.2–3.5).</p><p>Pronotal disc transverse (middle of pronotum length / width ratio = 0.5–0.6), dull, with fine punctures (the intervals between the punctures are greater than the 3 diameters of the puncture). Anterior pronotal angles rounded and slightly protruding towards apex. Lateral margins of pronotal disc narrowing towards apex. Apophyseal and basal depressions on pronotal disc present. Pronotal hypomera dull, without punctures.</p><p>Elytra oblong (elytra length / width ratio = 1.1–1.3). Elytral striae with fine punctures (the intervals between the punctures are greater than the 4 diameters of the puncture). Elytral intervals dull, non-convex, without punctures. Elytral base slightly sinusoidal. Elytral humeri rounded, not protruding laterad. Wings absent. Scutellum triangular.</p><p>Intercoxal process of prosternum bellied. Metaventrite reduced (length ratio cavity of hind coxa / metaventrite between the insertions of mid and hind coxae ca. 2); with longitudinal depression. In both sexes abdominal process without tubercles; relatively narrow (process of 1<sup>st</sup> abdominal ventrite / process of metaventrite = 2.1–2.2). 5<sup>th</sup> abdominal ventrite without bordering; punctures fine (the intervals between the punctures are greater than the 2 diameters of the puncture).</p><p>Legs. Protarsi slightly narrow. Legs simple.</p><p>Male genitalia. Parameres narrowing towards apex; length equal to the 0.2 of the rest of aedeagal tegmen. Clavae hook-shaped. Female genitalia. Paraproct equal to coxites. Coxites narrow and long. Bursa copulatrix without sclerites.</p></tp:treatment-sec><tp:treatment-sec sec-type="Distribution"><title>Distribution.</title><p>This species has been collected in the following ecoregion Central Africa (Republic of the Congo).</p><!--PageBreak--></tp:treatment-sec><tp:treatment-sec><!--Section generated to contain objects referenced in tp:taxon-treatment.--><fig id="F15" position="float" orientation="portrait"><label>Figures 55–59.</label><caption><p>Body habitus: <italic><tp:taxon-name>Monodius malaisei</tp:taxon-name></italic> (<bold>55</bold>), <italic><tp:taxon-name>Monodius medius</tp:taxon-name></italic> (<bold>56</bold>), <italic><tp:taxon-name>Monodius plicicollis</tp:taxon-name></italic> (<bold>57</bold>), <italic><tp:taxon-name>Eleoselinus villiersi</tp:taxon-name></italic> (<bold>58</bold>) and <italic><tp:taxon-name>Eleoselinus ursynowiensis</tp:taxon-name></italic> (<bold>59</bold>).</p></caption><graphic xmlns:xlink="http://www.w3.org/1999/xlink" xlink:href="zookeys-415-081-g015.jpg" position="float" orientation="portrait" xlink:type="simple"/></fig></tp:treatment-sec><ref-list><ref id="B31"><mixed-citation xmlns:xlink="http://www.w3.org/1999/xlink" xlink:type="simple"><person-group><name name-style="western"><surname>Iwan</surname><given-names>D</given-names></name></person-group> (<year>2002b</year>) <article-title>Catalogue of the World Platynotini (Coleoptera: Tenebrionidae).</article-title><source>Genus</source><volume>13</volume>: <fpage>219</fpage>–<lpage>323</lpage>.</mixed-citation></ref><ref id="B37"><mixed-citation xmlns:xlink="http://www.w3.org/1999/xlink" xlink:type="simple"><person-group><name name-style="western"><surname>Iwan</surname><given-names>D</given-names></name><name name-style="western"><surname>Banaszkiewicz</surname><given-names>M</given-names></name></person-group> (<year>2007</year>) <article-title><italic>Platymedvedevia</italic>, a new genus of <italic>Ectateus</italic> group from Tropical Africa (Coleoptera: Tenebrionidae: Platynotina).</article-title><source>Annales Zoologici</source><volume>57</volume>: <fpage>725</fpage>–<lpage>731</lpage>.</mixed-citation></ref><ref id="B39"><mixed-citation xmlns:xlink="http://www.w3.org/1999/xlink" xlink:type="simple"><person-group><name name-style="western"><surname>Kamiński</surname><given-names>MJ</given-names></name><name name-style="western"><surname>Raś</surname><given-names>M</given-names></name></person-group> (<year>2011</year>) <article-title>New status of the genus <italic>Ectateus</italic> Koch, 1956 with taxonomic notes on the <italic>Ectateus</italic> generic group (Coleoptera: Tenebrionidae: Platynotina).</article-title><source>Annales Zoologici</source><volume>61</volume>: <fpage>647</fpage>–<lpage>655</lpage>. doi: <ext-link ext-link-type="doi" xlink:href="10.3161/000345411X622507" xlink:type="simple">10.3161/000345411X622507</ext-link></mixed-citation></ref></ref-list></tp:taxon-treatment>
