# Supplementary material for: A cladistically based reinterpretation of the taxonomy of two Afrotropical tenebrionid genera Ectateus Koch, 1956 and Selinus Mulsant & Rey, 1853 (Coleoptera, Tenebrionidae, Platynotina)
Source: Zookeys. 2014 Jun 12;(415):81–132. doi: 10.3897/zookeys.415.6406 (PMC4089821; doi:10.3897/zookeys.415.6406)
Supplement: XML Treatment for Eleoselinus ursynowiensis [file zookeys.415.6406-treatment9.xml]

<!DOCTYPE tp:taxon-treatment
  PUBLIC "-//TaxonX//DTD Taxonomic Treatment Publishing DTD v0 20100105//EN" "tax-treatment-NSO.dtd">
<tp:taxon-treatment xmlns:tp="http://www.plazi.org/taxpub"><tp:treatment-meta><mixed-citation publication-type="journal"><person-group><name><surname>Kamiński</surname><given-names>Marcin Jan</given-names></name></person-group><article-title>A cladistically based reinterpretation of the taxonomy of two Afrotropical tenebrionid genera <italic>Ectateus</italic> Koch, 1956 and <italic>Selinus</italic> Mulsant &amp; Rey, 1853 (Coleoptera, Tenebrionidae, Platynotina)</article-title><source>Zookeys</source><day>12</day><month>6</month><year>2014</year><volume>2014</volume><issue>415</issue><fpage>81</fpage><lpage>132</lpage><pub-id pub-id-type="doi">10.3897/zookeys.415.6406</pub-id></mixed-citation></tp:treatment-meta><tp:nomenclature><tp:taxon-name>
                        <tp:taxon-name-part taxon-name-part-type="genus">Eleoselinus</tp:taxon-name-part>
                        <tp:taxon-name-part taxon-name-part-type="species">ursynowiensis</tp:taxon-name-part>
                        <object-id xmlns:xlink="http://www.w3.org/1999/xlink" xlink:type="simple">http://species-id.net/wiki/Eleoselinus_ursynowiensis</object-id>
                    </tp:taxon-name><tp:taxon-authority>(Kamiński, 2011)</tp:taxon-authority><tp:taxon-status xmlns:xlink="http://www.w3.org/1999/xlink" xlink:type="simple">comb. n.</tp:taxon-status><xref ref-type="fig" rid="F15">Fig. 59</xref><tp:nomenclature-citation-list><tp:nomenclature-citation><tp:taxon-name>Ectateus ursynowiensis</tp:taxon-name><comment> Kamiński, 2011: 648 (in <xref ref-type="bibr" rid="B39">Kamiński and Raś 2011</xref>).</comment></tp:nomenclature-citation></tp:nomenclature-citation-list></tp:nomenclature><tp:treatment-sec sec-type="Studied material"><title>Studied material.</title><p><bold>Holotype</bold>, male (MNHN): “Juil 1959, Brazzaville, Congo. L. Vincent”, male “Kimpoko, Kongo”; <bold>Paratypes</bold>, 10 males and 9 females (MNHN and MIIZ): same data as holotype; female (MNHN): “Muséum Paris, Congo et Oubanghi, Decaux 1896”; male (MNHN): “Muséum Paris, Congo Franc., Env. De Brazzaville, E. Roubaud et A. Weiss, 1907”.</p></tp:treatment-sec><tp:treatment-sec sec-type="Morphological data"><title>Morphological data.</title><p>Because the original description (<xref ref-type="bibr" rid="B39">Kamiński and Raś 2011</xref>) of this species is relatively recent and consistent with the description style adopted in this study the morphology of this species was not redescribed.</p></tp:treatment-sec><tp:treatment-sec sec-type="Distribution"><title>Distribution.</title><p>This species has been collected in the following ecoregion Central Africa (Republic of the Congo).</p></tp:treatment-sec><tp:treatment-sec><!--Section generated to contain objects referenced in tp:taxon-treatment.--><fig id="F15" position="float" orientation="portrait"><label>Figures 55–59.</label><caption><p>Body habitus: <italic><tp:taxon-name>Monodius malaisei</tp:taxon-name></italic> (<bold>55</bold>), <italic><tp:taxon-name>Monodius medius</tp:taxon-name></italic> (<bold>56</bold>), <italic><tp:taxon-name>Monodius plicicollis</tp:taxon-name></italic> (<bold>57</bold>), <italic><tp:taxon-name>Eleoselinus villiersi</tp:taxon-name></italic> (<bold>58</bold>) and <italic><tp:taxon-name>Eleoselinus ursynowiensis</tp:taxon-name></italic> (<bold>59</bold>).</p></caption><graphic xmlns:xlink="http://www.w3.org/1999/xlink" xlink:href="zookeys-415-081-g015.jpg" position="float" orientation="portrait" xlink:type="simple"/></fig></tp:treatment-sec><ref-list><ref id="B39"><mixed-citation xmlns:xlink="http://www.w3.org/1999/xlink" xlink:type="simple"><person-group><name name-style="western"><surname>Kamiński</surname><given-names>MJ</given-names></name><name name-style="western"><surname>Raś</surname><given-names>M</given-names></name></person-group> (<year>2011</year>) <article-title>New status of the genus <italic>Ectateus</italic> Koch, 1956 with taxonomic notes on the <italic>Ectateus</italic> generic group (Coleoptera: Tenebrionidae: Platynotina).</article-title><source>Annales Zoologici</source><volume>61</volume>: <fpage>647</fpage>–<lpage>655</lpage>. doi: <ext-link ext-link-type="doi" xlink:href="10.3161/000345411X622507" xlink:type="simple">10.3161/000345411X622507</ext-link></mixed-citation></ref></ref-list></tp:taxon-treatment>
