# Supplementary material for: A cladistically based reinterpretation of the taxonomy of two Afrotropical tenebrionid genera Ectateus Koch, 1956 and Selinus Mulsant & Rey, 1853 (Coleoptera, Tenebrionidae, Platynotina)
Source: Zookeys. 2014 Jun 12;(415):81–132. doi: 10.3897/zookeys.415.6406 (PMC4089821; doi:10.3897/zookeys.415.6406)
Supplement: XML Treatment for Monodius [file zookeys.415.6406-treatment10.xml]

<!DOCTYPE tp:taxon-treatment
  PUBLIC "-//TaxonX//DTD Taxonomic Treatment Publishing DTD v0 20100105//EN" "tax-treatment-NSO.dtd">
<tp:taxon-treatment xmlns:tp="http://www.plazi.org/taxpub"><tp:treatment-meta><mixed-citation publication-type="journal"><person-group><name><surname>Kamiński</surname><given-names>Marcin Jan</given-names></name></person-group><article-title>A cladistically based reinterpretation of the taxonomy of two Afrotropical tenebrionid genera <italic>Ectateus</italic> Koch, 1956 and <italic>Selinus</italic> Mulsant &amp; Rey, 1853 (Coleoptera, Tenebrionidae, Platynotina)</article-title><source>Zookeys</source><day>12</day><month>6</month><year>2014</year><volume>2014</volume><issue>415</issue><fpage>81</fpage><lpage>132</lpage><pub-id pub-id-type="doi">10.3897/zookeys.415.6406</pub-id></mixed-citation></tp:treatment-meta><tp:nomenclature><label>Genus</label><tp:taxon-name>
                        <tp:taxon-name-part taxon-name-part-type="genus">Monodius</tp:taxon-name-part>
                    </tp:taxon-name><tp:taxon-authority>Koch, 1956</tp:taxon-authority><tp:taxon-status xmlns:xlink="http://www.w3.org/1999/xlink" xlink:type="simple">stat. r.</tp:taxon-status><tp:nomenclature-citation-list><tp:nomenclature-citation><tp:taxon-name>Monodius</tp:taxon-name><comment> Koch, 1956: 181. – <xref ref-type="bibr" rid="B29">Iwan 2001b</xref>: 352, <xref ref-type="bibr" rid="B30">2002a</xref>: 100 (syn. with <italic><tp:taxon-name>Selinus</tp:taxon-name></italic>).</comment></tp:nomenclature-citation></tp:nomenclature-citation-list></tp:nomenclature><tp:treatment-sec sec-type="Type species"><title>Type species.</title><p><italic><tp:taxon-name>Selinus convexipennis</tp:taxon-name></italic> Gebien, 1904; by original designation.</p></tp:treatment-sec><tp:treatment-sec sec-type="Diagnosis"><title>Diagnosis.</title><p>The following character combination is unique for <italic><tp:taxon-name>Monodius</tp:taxon-name></italic> within the whole subtribe <tp:taxon-name>Platynotina</tp:taxon-name>: (1) antennomeres from 7 to 11 elongated (their length greater than the width), (2) anterior tentorial pit deep, clearly visible, (3) 5<sup>th</sup> abdominal ventrite strongly widened, (4) female protarsi widened, (5) penis wide, at least 4 times wider than clavae, (6) clavae long, their length more than half of the length of parameres, (7) apex of parameres fused and (8) bursa copulatrix with 2 additional sacs.</p></tp:treatment-sec><tp:treatment-sec sec-type="Distribution"><title>Distribution.</title><p><italic><tp:taxon-name>Monodius</tp:taxon-name></italic> specimens have been collected in the following ecoregions of West and Central Africa (Burkina Faso, Cameroon, Federal Republic of Nigeria, Ivory Coast, Republic of Benin, Republic of Ghana, Republic of Liberia, Republic of Niger, Sierra Leone, Togolese Republic): Cross-Sanaga-Bioko coastal forests, Atlantic Equatorial coastal forests, Central African mangroves, Eastern Guinean forests, Guinean forest-savanna mosaic, Mount Cameroon and Bioko montane forests, Northern Congolian forest-savanna mosaic, Northwestern Congolian lowland forests, West Sudanian savanna, Western Guinean lowland forests (<xref ref-type="fig" rid="F10">Figs 42</xref>–<xref ref-type="fig" rid="F11">43</xref>).</p></tp:treatment-sec><tp:treatment-sec sec-type="Species included (7)"><title>Species included (7).</title><p><italic><tp:taxon-name>Monodius convexipennis</tp:taxon-name></italic> (Gebien, 1904), <italic><tp:taxon-name>Monodius gravis</tp:taxon-name></italic> Koch, 1956, <italic><tp:taxon-name>Monodius laevistriatus</tp:taxon-name></italic> (Fairmaire, 1897), comb. n., <italic><tp:taxon-name>Monodius lamottei</tp:taxon-name></italic> (Gridelli, 1954), comb. n., <italic><tp:taxon-name>Monodius malaisei</tp:taxon-name></italic> Koch, 1956, <italic><tp:taxon-name>Monodius medius</tp:taxon-name></italic> (Fairmaire, 1897), <italic><tp:taxon-name>Monodius plicicollis</tp:taxon-name></italic> (Fairmaire, 1897), comb. n.</p><!--PageBreak--></tp:treatment-sec><tp:treatment-sec sec-type="Key to the species of Monodius"><title>Key to the species of <italic><tp:taxon-name>Monodius</tp:taxon-name></italic></title><table-wrap content-type="key" position="anchor" orientation="portrait"><table><tbody><tr><td rowspan="1" colspan="1">1</td><td rowspan="1" colspan="1">Elytral surface dull. Margins of elytra in the basal part subparallel (elytral humeri slightly protruding outwards). Denticle at the apex of the inner face of male mesotibia large (<xref ref-type="fig" rid="F1">Fig. 7</xref>). Apex of parameres emarginated at the apex (<xref ref-type="fig" rid="F3">Figs 15</xref>, <xref ref-type="fig" rid="F3">17</xref>)</td><td rowspan="1" colspan="1">2</td></tr><tr><td rowspan="1" colspan="1">–</td><td rowspan="1" colspan="1">Elytral surface shiny. Margins of elytra in the basal part rounded. Denticle at the apex of the inner face of male mesotibia small or absent (e.g. <xref ref-type="fig" rid="F6">Fig. 29</xref>). Apex of parameres connected (<xref ref-type="fig" rid="F3">Figs 14</xref>, <xref ref-type="fig" rid="F3">16</xref>)</td><td rowspan="1" colspan="1">4</td></tr><tr><td rowspan="1" colspan="1">2</td><td rowspan="1" colspan="1">Pronotal apophyseal depressions coarse. Male mesofemorae with a denticle (similar to the one in <italic><tp:taxon-name>Ectateus laevistriatus</tp:taxon-name></italic>, <xref ref-type="fig" rid="F8">Fig. 40</xref>). Parameres strongly emarginated at the apex (<xref ref-type="fig" rid="F3">Fig. 15</xref>)</td><td rowspan="1" colspan="1"><italic><tp:taxon-name>Monodius plicicollis</tp:taxon-name></italic></td></tr><tr><td rowspan="1" colspan="1">–</td><td rowspan="1" colspan="1">Pronotal apophyseal depressions fine. Male mesofemorae wihout denticles. Parameres slightly emarginated at the apex (<xref ref-type="fig" rid="F3">Fig. 17</xref>)</td><td rowspan="1" colspan="1">3</td></tr><tr><td rowspan="1" colspan="1">3</td><td rowspan="1" colspan="1">Male protibiae with median dilatation on the inner face (similar to the one in <italic><tp:taxon-name>Monodius convexipennis</tp:taxon-name></italic>, <xref ref-type="fig" rid="F8">Fig. 37</xref>)</td><td rowspan="1" colspan="1"><italic><tp:taxon-name>Monodius medius</tp:taxon-name></italic></td></tr><tr><td rowspan="1" colspan="1">–</td><td rowspan="1" colspan="1">Male protibiae almost straight (<xref ref-type="fig" rid="F8">Fig. 38</xref>)</td><td rowspan="1" colspan="1"><italic><tp:taxon-name>Monodius malaisei</tp:taxon-name></italic></td></tr><tr><td rowspan="1" colspan="1">4</td><td rowspan="1" colspan="1">Body size: 16.0–19.0 mm. Elytral intervals with fine punctures (<xref ref-type="fig" rid="F6">Fig. 26</xref>). Male protibiae as in <xref ref-type="fig" rid="F6">Fig. 30</xref></td><td rowspan="1" colspan="1"><italic><tp:taxon-name>Monodius gravis</tp:taxon-name></italic></td></tr><tr><td rowspan="1" colspan="1">–</td><td rowspan="1" colspan="1">Body size: 12.0-14.5 mm. Elytral intervals with conspicuous punctures. Male protibiae as in <xref ref-type="fig" rid="F8">Fig. 37</xref></td><td rowspan="1" colspan="1">5</td></tr><tr><td rowspan="1" colspan="1">5</td><td rowspan="1" colspan="1">Pronotal disc with two circular depressions in the middle. Aedeagal tegmen as in <xref ref-type="fig" rid="F3">Fig. 19</xref></td><td rowspan="1" colspan="1"><italic><tp:taxon-name>Monodius laevistriatus</tp:taxon-name></italic></td></tr><tr><td rowspan="1" colspan="1">–</td><td rowspan="1" colspan="1">Pronotal disc wtihout circular depressions. Aedeagal tegmen as in <xref ref-type="fig" rid="F3">Fig. 16</xref>, <xref ref-type="fig" rid="F3">18</xref></td><td rowspan="1" colspan="1">6</td></tr><tr><td rowspan="1" colspan="1">6</td><td rowspan="1" colspan="1">Elytral intervals with conspicuous punctures. Elytral apex as in <xref ref-type="fig" rid="F14">Fig. 51</xref>. Aedeagal tegmen as in <xref ref-type="fig" rid="F3">Fig. 16</xref></td><td rowspan="1" colspan="1"><italic><tp:taxon-name>Monodius convexipennis</tp:taxon-name></italic></td></tr><tr><td rowspan="1" colspan="1">–</td><td rowspan="1" colspan="1">Elytral intervals with very coarse punctures (<xref ref-type="fig" rid="F6">Fig. 28</xref>). Elytral apex rounded. Aedeagal tegmen as in <xref ref-type="fig" rid="F3">Fig. 18</xref></td><td rowspan="1" colspan="1"><italic><tp:taxon-name>Monodius lamottei</tp:taxon-name></italic></td></tr></tbody></table></table-wrap><fig id="F8" position="float" orientation="portrait"><label>Figures 37–40.</label><caption><p>Male protibiae (<bold>37–39</bold>); male mesofemora (<bold>40</bold>). <italic><tp:taxon-name>Monodius convexipennis</tp:taxon-name></italic> (<bold>37</bold>), <italic><tp:taxon-name>Monodius malaisei</tp:taxon-name></italic> (<bold>38</bold>), <italic><tp:taxon-name>Selinus planus</tp:taxon-name></italic> (<bold>39</bold>), <italic><tp:taxon-name>Ectateus laevistriatus</tp:taxon-name></italic> (<bold>40</bold>).</p></caption><graphic xmlns:xlink="http://www.w3.org/1999/xlink" xlink:href="zookeys-415-081-g008.jpg" position="float" orientation="portrait" xlink:type="simple"/></fig></tp:treatment-sec><tp:treatment-sec><!--Section generated to contain objects referenced in tp:taxon-treatment.--><fig id="F10" position="float" orientation="portrait"><label>Figure 42.</label><caption><p>Distribution of the species of <italic><tp:taxon-name>Monodius convexipennis</tp:taxon-name></italic>, <italic><tp:taxon-name>Monodius gravis</tp:taxon-name></italic>, <italic><tp:taxon-name>Monodius laevistriatus</tp:taxon-name></italic>, <italic><tp:taxon-name>Monodius lamottei</tp:taxon-name></italic> and <italic><tp:taxon-name>Eleoselinus</tp:taxon-name></italic> gen. n. The division of Afrotropical Realm into ecoregions was adopted after <xref ref-type="bibr" rid="B54">Olson et al. 2001</xref>. Different colors were used to distinguish the adjacent ecoregions.</p></caption><graphic xmlns:xlink="http://www.w3.org/1999/xlink" xlink:href="zookeys-415-081-g010.jpg" position="float" orientation="portrait" xlink:type="simple"/></fig><fig id="F11" position="float" orientation="portrait"><label>Figure 43.</label><caption><p>Distribution of the species of <italic><tp:taxon-name>Monodius malaisei</tp:taxon-name></italic>, <italic><tp:taxon-name>Monodius medius</tp:taxon-name></italic> and <italic><tp:taxon-name>Monodius plicicollis</tp:taxon-name></italic>. The division of Afrotropical Realm into ecoregions was adopted after <xref ref-type="bibr" rid="B54">Olson et al. 2001</xref>. Different colors were used to distinguish the adjacent ecoregions.</p></caption><graphic xmlns:xlink="http://www.w3.org/1999/xlink" xlink:href="zookeys-415-081-g011.jpg" position="float" orientation="portrait" xlink:type="simple"/></fig><fig id="F1" position="float" orientation="portrait"><label>Figures 1–7.</label><caption><p>Head, dorsal view (<bold>1, 2</bold>), ventral view (<bold>4</bold>); antenna (<bold>3</bold>); pronotal disc (<bold>5, 6</bold>); mesotibia (<bold>7</bold>). <italic><tp:taxon-name>Ectateus calcaripes</tp:taxon-name></italic> (<bold>3</bold>), <italic><tp:taxon-name>Ectateus crenatus</tp:taxon-name></italic> (<bold>2</bold>), <italic><tp:taxon-name>Ectateus ghesquierei</tp:taxon-name></italic> (<bold>5</bold>), <italic><tp:taxon-name>Monodius medius</tp:taxon-name></italic> (<bold>7</bold>), <italic><tp:taxon-name>Monodius plicicollis</tp:taxon-name></italic> (<bold>4</bold>), <italic><tp:taxon-name>Selinus planus</tp:taxon-name></italic> (<bold>1, 6</bold>).</p></caption><graphic xmlns:xlink="http://www.w3.org/1999/xlink" xlink:href="zookeys-415-081-g001.jpg" position="float" orientation="portrait" xlink:type="simple"/></fig><fig id="F3" position="float" orientation="portrait"><label>Figures 14–21.</label><caption><p>Aedeagal tegmina (dorsal and vental views). <italic><tp:taxon-name>Monodius gravis</tp:taxon-name></italic> (<bold>14</bold>), <italic><tp:taxon-name>Monodius plicicollis</tp:taxon-name></italic> (<bold>15</bold>), <italic><tp:taxon-name>Monodius convexipennis</tp:taxon-name></italic> (<bold>16</bold>), <italic><tp:taxon-name>Monodius malaisei</tp:taxon-name></italic> (<bold>17</bold>), <italic><tp:taxon-name>Monodius lamottei</tp:taxon-name></italic> (<bold>18</bold>), <italic><tp:taxon-name>Monodius laevistriatus</tp:taxon-name></italic> (<bold>19</bold>), <italic><tp:taxon-name>Ectateus calcaripes</tp:taxon-name></italic> (<bold>20</bold>), <italic><tp:taxon-name>Selinus striatus</tp:taxon-name></italic> (<bold>21</bold>).</p></caption><graphic xmlns:xlink="http://www.w3.org/1999/xlink" xlink:href="zookeys-415-081-g003.jpg" position="float" orientation="portrait" xlink:type="simple"/></fig><fig id="F6" position="float" orientation="portrait"><label>Figures 26–30.</label><caption><p>Elytral disc (<bold>26, 27, 28</bold>); male mesotibia (<bold>29</bold>); male protibia (<bold>30</bold>). <italic><tp:taxon-name>Monodius gravis</tp:taxon-name></italic> (<bold>26, 29, 30</bold>), <italic><tp:taxon-name>Ectateus calcaripes</tp:taxon-name></italic> (<bold>27</bold>), <italic><tp:taxon-name>Ectateus lamottei</tp:taxon-name></italic> (<bold>28</bold>).</p></caption><graphic xmlns:xlink="http://www.w3.org/1999/xlink" xlink:href="zookeys-415-081-g006.jpg" position="float" orientation="portrait" xlink:type="simple"/></fig><fig id="F14" position="float" orientation="portrait"><label>Figures 50–54.</label><caption><p>Body habitus: <italic><tp:taxon-name>Monodius convexipennis</tp:taxon-name></italic> (<bold>50</bold>), <italic><tp:taxon-name>Monodius gravis</tp:taxon-name></italic> (<bold>52</bold>), <italic><tp:taxon-name>Monodius laevistriatus</tp:taxon-name></italic> (<bold>53</bold>) and <italic><tp:taxon-name>Monodius lamottei</tp:taxon-name></italic> (<bold>54</bold>). Apex of elytra of <italic><tp:taxon-name>Monodius convexipennis</tp:taxon-name></italic> (<bold>51</bold>).</p></caption><graphic xmlns:xlink="http://www.w3.org/1999/xlink" xlink:href="zookeys-415-081-g014.jpg" position="float" orientation="portrait" xlink:type="simple"/></fig></tp:treatment-sec><ref-list><ref id="B29"><mixed-citation xmlns:xlink="http://www.w3.org/1999/xlink" xlink:type="simple"><person-group><name name-style="western"><surname>Iwan</surname><given-names>D</given-names></name></person-group> (<year>2001b</year>) <article-title>Comparative study of male genitalia in Opatrinae <italic>sensu</italic> Medvedev (1968) (Coleoptera: Tenebrionidae), with notes on the tribal classification. Part I.</article-title><source>Annales Zoologici</source><volume>51</volume>: <fpage>351</fpage>–<lpage>390</lpage>.</mixed-citation></ref><ref id="B30"><mixed-citation xmlns:xlink="http://www.w3.org/1999/xlink" xlink:type="simple"><person-group><name name-style="western"><surname>Iwan</surname><given-names>D</given-names></name></person-group> (<year>2002a</year>) <article-title>Generic classification of the tribe Platynotini (Coleoptera: Tenebrionidae), with notes on phylogeny.</article-title><source>Annales Zoologici</source><volume>52</volume>: <fpage>1</fpage>–<lpage>149</lpage>.</mixed-citation></ref><ref id="B54"><mixed-citation xmlns:xlink="http://www.w3.org/1999/xlink" xlink:type="simple"><person-group><name name-style="western"><surname>Olson</surname><given-names>DM</given-names></name><name name-style="western"><surname>Dinerstein</surname><given-names>E</given-names></name><name name-style="western"><surname>Wikramanayake</surname><given-names>ED</given-names></name><name name-style="western"><surname>Burgess</surname><given-names>ND</given-names></name><name name-style="western"><surname>Powell</surname><given-names>GVN</given-names></name><name name-style="western"><surname>Underwood</surname><given-names>EC</given-names></name><name name-style="western"><surname>D’Amico</surname><given-names>JA</given-names></name><name name-style="western"><surname>Itoua</surname><given-names>I</given-names></name><name name-style="western"><surname>Strand</surname><given-names>HW</given-names></name><name name-style="western"><surname>Morrison</surname><given-names>JC</given-names></name><name name-style="western"><surname>Loucks</surname><given-names>CJ</given-names></name><name name-style="western"><surname>Allnutt</surname><given-names>TF</given-names></name><name name-style="western"><surname>Ricketts</surname><given-names>TH</given-names></name><name name-style="western"><surname>Kura</surname><given-names>Y</given-names></name><name name-style="western"><surname>Lamoreux</surname><given-names>JF</given-names></name><name name-style="western"><surname>Wettengel</surname><given-names>WW</given-names></name><name name-style="western"><surname>Hedao</surname><given-names>P</given-names></name><name name-style="western"><surname>Kassem</surname><given-names>KR</given-names></name></person-group> (<year>2001</year>) <article-title>Terrestrial Ecoregions of the World: A new map of life on Earth</article-title><comment>(PDF, 1.1M)</comment>. <source>BioScience</source><volume>51</volume>: <fpage>933</fpage>–<lpage>938</lpage>. doi: <ext-link ext-link-type="doi" xlink:href="10.1641/0006-3568(2001)051[0933:TEOTWA]2.0.CO;2" xlink:type="simple">10.1641/0006-3568(2001)051[0933:TEOTWA]2.0.CO;2</ext-link></mixed-citation></ref></ref-list></tp:taxon-treatment>
