# Supplementary material for: A cladistically based reinterpretation of the taxonomy of two Afrotropical tenebrionid genera Ectateus Koch, 1956 and Selinus Mulsant & Rey, 1853 (Coleoptera, Tenebrionidae, Platynotina)
Source: Zookeys. 2014 Jun 12;(415):81–132. doi: 10.3897/zookeys.415.6406 (PMC4089821; doi:10.3897/zookeys.415.6406)
Supplement: XML Treatment for Monodius convexipennis [file zookeys.415.6406-treatment11.xml]

<!DOCTYPE tp:taxon-treatment
  PUBLIC "-//TaxonX//DTD Taxonomic Treatment Publishing DTD v0 20100105//EN" "tax-treatment-NSO.dtd">
<tp:taxon-treatment xmlns:tp="http://www.plazi.org/taxpub"><tp:treatment-meta><mixed-citation publication-type="journal"><person-group><name><surname>Kamiński</surname><given-names>Marcin Jan</given-names></name></person-group><article-title>A cladistically based reinterpretation of the taxonomy of two Afrotropical tenebrionid genera <italic>Ectateus</italic> Koch, 1956 and <italic>Selinus</italic> Mulsant &amp; Rey, 1853 (Coleoptera, Tenebrionidae, Platynotina)</article-title><source>Zookeys</source><day>12</day><month>6</month><year>2014</year><volume>2014</volume><issue>415</issue><fpage>81</fpage><lpage>132</lpage><pub-id pub-id-type="doi">10.3897/zookeys.415.6406</pub-id></mixed-citation></tp:treatment-meta><tp:nomenclature><tp:taxon-name>
                        <tp:taxon-name-part taxon-name-part-type="genus">Monodius</tp:taxon-name-part>
                        <tp:taxon-name-part taxon-name-part-type="species">convexipennis</tp:taxon-name-part>
                        <object-id xmlns:xlink="http://www.w3.org/1999/xlink" xlink:type="simple">http://species-id.net/wiki/Monodius_convexipennis</object-id>
                    </tp:taxon-name><tp:taxon-authority>(Gebien, 1904)</tp:taxon-authority><xref ref-type="fig" rid="F2">Figs 10</xref><xref ref-type="fig" rid="F3">, 16</xref><xref ref-type="fig" rid="F8">, 37</xref><xref ref-type="fig" rid="F10">, 42</xref><xref ref-type="fig" rid="F14">, 50</xref><xref ref-type="fig" rid="F14">, 51</xref><tp:nomenclature-citation-list><tp:nomenclature-citation><tp:taxon-name>Selinus convexipennis</tp:taxon-name><comment> Gebien, 1904: 2. – <xref ref-type="bibr" rid="B17">Gebien 1910</xref>: 277, <xref ref-type="bibr" rid="B19">1938</xref>: 297; <xref ref-type="bibr" rid="B29">Iwan 2001b</xref>: 360, <xref ref-type="bibr" rid="B30">2002a</xref>: 101, <xref ref-type="bibr" rid="B31">2002b</xref>: 302.</comment></tp:nomenclature-citation><tp:nomenclature-citation><tp:taxon-name>Monodius convexipennis</tp:taxon-name><comment> (Gebien, 1904). – <xref ref-type="bibr" rid="B47">Koch 1956</xref>: 181; <xref ref-type="bibr" rid="B26">Iwan 1990</xref>: 430.</comment></tp:nomenclature-citation></tp:nomenclature-citation-list></tp:nomenclature><tp:treatment-sec sec-type="Studied material"><title>Studied material.</title><p>45 males and 41 females (MIIZ): “Mus. Zool. Polonicum Warszawa 12/45”, “Kamerun, Barombi, Conradt”, “Selinus convexipennis H. Gebien 1939”, 20 males and 12 females (MNHN): “Muséum Paris”, “Kamerun, L. Conradt, 1898-1899”, 3 males and female (MRAC): “Coll. Mus. Tervuren Cameroun, Mt Balmayo (M. Barga), XII 1972, Ex. Coll. Breuning”, female (MRAC): “Coll. Mus. Tervuren, Oubanghi-<!--PageBreak-->Chari”, “ex. Coll. Breuning”, 4 females (MNHN): “Muséum Paris, 1952, coll. R. Oberthur”, “Afriq Occid, Johann-Albrechts Höhe, Station Kamerun, L.Conradt, 1896”, male (MNHN): “Muséum Paris, coll. P. Ardoin, 1978”, “Cameroun Yaoundé Vadon!”, 3 males and 4 females (MNB): “Kamerun, John.Albreschtshöhe, 8.11.1898-10.3.1899, leg Conradt”, 6 males and 4 females (MNB): “N.W.Kamerun, Moliwe b. Victoria, 10-20.12.07, Frfr. v. Maltzan G.”, male and 6 females (MNB): “N.-Kamerun, Joh.-Albrechtshöhe, III.96, L.Conradt S. ”, 2 males (MNB): “S.-Kamerun, Bipindi, IX.1898, Zenker S. V.”, 2 females (MNB): “Kamerun, Bascho, Adamatz S.G.”, male and females (MNB): “Kamerun, Nokundange, 16-30 VI 05, G. Leßmann S. G.”, “1908-09.”, male (MNB): “Neu-Kamerun, Dengdeng Station, 26.III.1914, Mildbraed S.G.”, male (MNB): “Kamerun, Duala, Schäfer S.G.”, 3 males (MNHN): “Muséum Paris ex. Coll. P. Ardoin 1978”, “Duala Bothkiych”, 3 males and female (SMNS): “Malimba Pahl 91”.</p></tp:treatment-sec><tp:treatment-sec sec-type="Redescription"><title>Redescription.</title><p>Habitus as in <xref ref-type="fig" rid="F14">Fig. 50</xref>. Body length = 13.0–14.5 mm. Elytra wider and longer than pronotum (width ratio elytra / pronotum = 1.1–1.2; length ratio elytra / the middle of pronotum = 2.4–2.6).</p><p>Dorsal side of head dull, with punctures (the intervals between the punctures are smaller than the diameter of the puncture). Frontoclypeal suture fine. Clypeal emargination relatively deep (clypeal emargination width / depth ratio = 7.0–7.5). Mentum with median part wide. Submentum with short base. Maxillary palp not widened (width of maxillary palp / length of 3<sup>rd</sup> antennomere = 1.1–1.2). Length of antennae greater than pronotal length (ratio antenna / pronotum from tip of anterior pronotal angle to tip of posterior pronotal angle = 1.2–1.3). 3<sup>rd</sup> antennomere relatively long (length ratio of antennomere 3<sup>rd</sup> / 2<sup>nd</sup> = 2.8–2.9).</p><p>Pronotal disc transverse (middle of pronotum length / width ratio = 0.5–0.6), dull, with fine punctures (the intervals between the punctures are smaller than the diameter of the puncture). Anterior pronotal angles sharp and strongly protruding towards front. Lateral margins of pronotal disc subparallel at their basal half. Apophyseal and basal depressions on pronotal disc present; apophyseal depressions trapezoidal. Pronotal hypomera dull; without punctures.</p><p>Elytra oblong (elytra length / width ratio = 1.1–1.2). Elytral striae with fine punctures, impressed on the whole length. Elytral intervals shiny, non-convex, with conspicuous punctures (the intervals between the punctures are smaller than the diameter of the puncture). Elytral base slightly sinusoidal. Elytral humeri rounded, not protruding laterad. Wings absent. Scutellum rounded.</p><p>Intercoxal process slightly protruding towards mesoventrite. Metaventrite reduced (length ratio cavity of hind coxa / metaventrite between the insertions of mid and hind coxae ca. 2). In both sexes abdominal process without tubercles, relatively narrow (process of 1<sup>st</sup> abdominal ventrite / process of metaventrite = 2.1–2.3). 5<sup>th</sup> abdominal ventrite without bordering; punctures fine (the intervals between the punctures are greater than the 2 diameters of the puncture).</p><p>Male legs. Protarsi slightly widened. Protibiae as in <xref ref-type="fig" rid="F8">Fig. 37</xref>. Mesofemorae with a small denticle at the apex. Metatibiae and Metafemorae with an hair fringe. Female legs. Protarsi slightly widened. Other leg parts simple.</p><!--PageBreak--><p>Male genitalia. Parameres narrowing towards apex; length equal to the 0.3 of the rest of aedeagal tegmen (<xref ref-type="fig" rid="F3">Fig. 16</xref>). Clavae straight (<xref ref-type="fig" rid="F3">Fig. 16</xref>). Female genitalia. Paraproct equal to coxites. Bursa copulatrix with two sacs. Spermatheca with narrow ducts.</p></tp:treatment-sec><tp:treatment-sec sec-type="Distribution"><title>Distribution.</title><p>This species has been collected in the following ecoregions of Central Africa (Cameroon): Atlantic Equatorial coastal forests, Central African mangroves, Cross-Sanaga-Bioko coastal forests, Mount Cameroon and Bioko montane forests, Northern Congolian forest-savanna mosaic, Northwestern Congolian lowland forests (<xref ref-type="fig" rid="F10">Fig. 42</xref>).</p><fig id="F9" position="float" orientation="portrait"><label>Figure 41.</label><caption><p>Distribution of the species of <italic><tp:taxon-name>Ectateus</tp:taxon-name></italic> <italic>sensu novum</italic>. The division of Afrotropical Realm into ecoregions was adopted after <xref ref-type="bibr" rid="B54">Olson et al. 2001</xref>. Different colors were used to distinguish the adjacent ecoregions.</p></caption><graphic xmlns:xlink="http://www.w3.org/1999/xlink" xlink:href="zookeys-415-081-g009.jpg" position="float" orientation="portrait" xlink:type="simple"/></fig><fig id="F10" position="float" orientation="portrait"><label>Figure 42.</label><caption><p>Distribution of the species of <italic><tp:taxon-name>Monodius convexipennis</tp:taxon-name></italic>, <italic><tp:taxon-name>Monodius gravis</tp:taxon-name></italic>, <italic><tp:taxon-name>Monodius laevistriatus</tp:taxon-name></italic>, <italic><tp:taxon-name>Monodius lamottei</tp:taxon-name></italic> and <italic><tp:taxon-name>Eleoselinus</tp:taxon-name></italic> gen. n. The division of Afrotropical Realm into ecoregions was adopted after <xref ref-type="bibr" rid="B54">Olson et al. 2001</xref>. Different colors were used to distinguish the adjacent ecoregions.</p></caption><graphic xmlns:xlink="http://www.w3.org/1999/xlink" xlink:href="zookeys-415-081-g010.jpg" position="float" orientation="portrait" xlink:type="simple"/></fig></tp:treatment-sec><tp:treatment-sec><!--Section generated to contain objects referenced in tp:taxon-treatment.--><fig id="F2" position="float" orientation="portrait"><label>Figures 8–13.</label><caption><p>Elytral disc (<bold>8, 9</bold>); 5th abdominal ventrite (<bold>10, 11</bold>), intercoxal process of prosternum (<bold>12</bold>), male protarsi (<bold>13</bold>). <italic><tp:taxon-name>Ectateus crenatus</tp:taxon-name></italic> (<bold>8, 12</bold>), <italic><tp:taxon-name>Monodius convexipennis</tp:taxon-name></italic> (<bold>10</bold>), <italic><tp:taxon-name>Monodius malaisei</tp:taxon-name></italic> (<bold>9</bold>), <italic><tp:taxon-name>Monodius plicicollis</tp:taxon-name></italic> (<bold>13</bold>), <italic><tp:taxon-name>Selinus striatus</tp:taxon-name></italic> (<bold>11</bold>).</p></caption><graphic xmlns:xlink="http://www.w3.org/1999/xlink" xlink:href="zookeys-415-081-g002.jpg" position="float" orientation="portrait" xlink:type="simple"/></fig><fig id="F3" position="float" orientation="portrait"><label>Figures 14–21.</label><caption><p>Aedeagal tegmina (dorsal and vental views). <italic><tp:taxon-name>Monodius gravis</tp:taxon-name></italic> (<bold>14</bold>), <italic><tp:taxon-name>Monodius plicicollis</tp:taxon-name></italic> (<bold>15</bold>), <italic><tp:taxon-name>Monodius convexipennis</tp:taxon-name></italic> (<bold>16</bold>), <italic><tp:taxon-name>Monodius malaisei</tp:taxon-name></italic> (<bold>17</bold>), <italic><tp:taxon-name>Monodius lamottei</tp:taxon-name></italic> (<bold>18</bold>), <italic><tp:taxon-name>Monodius laevistriatus</tp:taxon-name></italic> (<bold>19</bold>), <italic><tp:taxon-name>Ectateus calcaripes</tp:taxon-name></italic> (<bold>20</bold>), <italic><tp:taxon-name>Selinus striatus</tp:taxon-name></italic> (<bold>21</bold>).</p></caption><graphic xmlns:xlink="http://www.w3.org/1999/xlink" xlink:href="zookeys-415-081-g003.jpg" position="float" orientation="portrait" xlink:type="simple"/></fig><fig id="F8" position="float" orientation="portrait"><label>Figures 37–40.</label><caption><p>Male protibiae (<bold>37–39</bold>); male mesofemora (<bold>40</bold>). <italic><tp:taxon-name>Monodius convexipennis</tp:taxon-name></italic> (<bold>37</bold>), <italic><tp:taxon-name>Monodius malaisei</tp:taxon-name></italic> (<bold>38</bold>), <italic><tp:taxon-name>Selinus planus</tp:taxon-name></italic> (<bold>39</bold>), <italic><tp:taxon-name>Ectateus laevistriatus</tp:taxon-name></italic> (<bold>40</bold>).</p></caption><graphic xmlns:xlink="http://www.w3.org/1999/xlink" xlink:href="zookeys-415-081-g008.jpg" position="float" orientation="portrait" xlink:type="simple"/></fig><fig id="F14" position="float" orientation="portrait"><label>Figures 50–54.</label><caption><p>Body habitus: <italic><tp:taxon-name>Monodius convexipennis</tp:taxon-name></italic> (<bold>50</bold>), <italic><tp:taxon-name>Monodius gravis</tp:taxon-name></italic> (<bold>52</bold>), <italic><tp:taxon-name>Monodius laevistriatus</tp:taxon-name></italic> (<bold>53</bold>) and <italic><tp:taxon-name>Monodius lamottei</tp:taxon-name></italic> (<bold>54</bold>). Apex of elytra of <italic><tp:taxon-name>Monodius convexipennis</tp:taxon-name></italic> (<bold>51</bold>).</p></caption><graphic xmlns:xlink="http://www.w3.org/1999/xlink" xlink:href="zookeys-415-081-g014.jpg" position="float" orientation="portrait" xlink:type="simple"/></fig></tp:treatment-sec><ref-list><ref id="B54"><mixed-citation xmlns:xlink="http://www.w3.org/1999/xlink" xlink:type="simple"><person-group><name name-style="western"><surname>Olson</surname><given-names>DM</given-names></name><name name-style="western"><surname>Dinerstein</surname><given-names>E</given-names></name><name name-style="western"><surname>Wikramanayake</surname><given-names>ED</given-names></name><name name-style="western"><surname>Burgess</surname><given-names>ND</given-names></name><name name-style="western"><surname>Powell</surname><given-names>GVN</given-names></name><name name-style="western"><surname>Underwood</surname><given-names>EC</given-names></name><name name-style="western"><surname>D’Amico</surname><given-names>JA</given-names></name><name name-style="western"><surname>Itoua</surname><given-names>I</given-names></name><name name-style="western"><surname>Strand</surname><given-names>HW</given-names></name><name name-style="western"><surname>Morrison</surname><given-names>JC</given-names></name><name name-style="western"><surname>Loucks</surname><given-names>CJ</given-names></name><name name-style="western"><surname>Allnutt</surname><given-names>TF</given-names></name><name name-style="western"><surname>Ricketts</surname><given-names>TH</given-names></name><name name-style="western"><surname>Kura</surname><given-names>Y</given-names></name><name name-style="western"><surname>Lamoreux</surname><given-names>JF</given-names></name><name name-style="western"><surname>Wettengel</surname><given-names>WW</given-names></name><name name-style="western"><surname>Hedao</surname><given-names>P</given-names></name><name name-style="western"><surname>Kassem</surname><given-names>KR</given-names></name></person-group> (<year>2001</year>) <article-title>Terrestrial Ecoregions of the World: A new map of life on Earth</article-title><comment>(PDF, 1.1M)</comment>. <source>BioScience</source><volume>51</volume>: <fpage>933</fpage>–<lpage>938</lpage>. doi: <ext-link ext-link-type="doi" xlink:href="10.1641/0006-3568(2001)051[0933:TEOTWA]2.0.CO;2" xlink:type="simple">10.1641/0006-3568(2001)051[0933:TEOTWA]2.0.CO;2</ext-link></mixed-citation></ref><ref id="B17"><mixed-citation xmlns:xlink="http://www.w3.org/1999/xlink" xlink:type="simple"><person-group><name name-style="western"><surname>Gebien</surname><given-names>H</given-names></name></person-group> (<year>1910</year>) <chapter-title>Tenebrionidae I</chapter-title>. In: <source>W. Junk, S. Schenkling, Coleopterorum Catalogus</source>, <publisher-loc>Berlin</publisher-loc><volume>18</volume>: <fpage>167</fpage>–<lpage>354</lpage>.</mixed-citation></ref><ref id="B19"><mixed-citation xmlns:xlink="http://www.w3.org/1999/xlink" xlink:type="simple"><person-group><name name-style="western"><surname>Gebien</surname><given-names>H</given-names></name></person-group> (<year>1938</year>) <article-title>Katalog der Tenebrioniden. Teil II</article-title>. <source>Mitteilungen der Muncher Entomologischen Gesellschaft</source><volume>28</volume>: <page-range>49–80</page-range>, <page-range>283–428</page-range> [<page-range>370–465</page-range>].</mixed-citation></ref><ref id="B29"><mixed-citation xmlns:xlink="http://www.w3.org/1999/xlink" xlink:type="simple"><person-group><name name-style="western"><surname>Iwan</surname><given-names>D</given-names></name></person-group> (<year>2001b</year>) <article-title>Comparative study of male genitalia in Opatrinae <italic>sensu</italic> Medvedev (1968) (Coleoptera: Tenebrionidae), with notes on the tribal classification. Part I.</article-title><source>Annales Zoologici</source><volume>51</volume>: <fpage>351</fpage>–<lpage>390</lpage>.</mixed-citation></ref><ref id="B30"><mixed-citation xmlns:xlink="http://www.w3.org/1999/xlink" xlink:type="simple"><person-group><name name-style="western"><surname>Iwan</surname><given-names>D</given-names></name></person-group> (<year>2002a</year>) <article-title>Generic classification of the tribe Platynotini (Coleoptera: Tenebrionidae), with notes on phylogeny.</article-title><source>Annales Zoologici</source><volume>52</volume>: <fpage>1</fpage>–<lpage>149</lpage>.</mixed-citation></ref><ref id="B31"><mixed-citation xmlns:xlink="http://www.w3.org/1999/xlink" xlink:type="simple"><person-group><name name-style="western"><surname>Iwan</surname><given-names>D</given-names></name></person-group> (<year>2002b</year>) <article-title>Catalogue of the World Platynotini (Coleoptera: Tenebrionidae).</article-title><source>Genus</source><volume>13</volume>: <fpage>219</fpage>–<lpage>323</lpage>.</mixed-citation></ref><ref id="B47"><mixed-citation xmlns:xlink="http://www.w3.org/1999/xlink" xlink:type="simple"><person-group><name name-style="western"><surname>Koch</surname><given-names>C</given-names></name></person-group> (<year>1956</year>) <source>Exploration du Parc National de l’Upemba. II. Tenebrionidae (Coleoptera, Polyphaga), Opatrinae, First part: Platynotini, Litoborini and Loensini</source>. <publisher-loc>Bruxelles</publisher-loc>, <size units="page">472 pp</size>.</mixed-citation></ref><ref id="B26"><mixed-citation xmlns:xlink="http://www.w3.org/1999/xlink" xlink:type="simple"><person-group><name name-style="western"><surname>Iwan</surname><given-names>D</given-names></name></person-group> (<year>1990</year>) <article-title>Platynotini (Coleoptera, Tenebrionidae, Platynotini) of the Natural History Museum in Geneva.</article-title><source>Revue suisse de zoologie</source><volume>97</volume>: <fpage>427</fpage>–<lpage>434</lpage>.</mixed-citation></ref></ref-list></tp:taxon-treatment>
