# Supplementary material for: A cladistically based reinterpretation of the taxonomy of two Afrotropical tenebrionid genera Ectateus Koch, 1956 and Selinus Mulsant & Rey, 1853 (Coleoptera, Tenebrionidae, Platynotina)
Source: Zookeys. 2014 Jun 12;(415):81–132. doi: 10.3897/zookeys.415.6406 (PMC4089821; doi:10.3897/zookeys.415.6406)
Supplement: XML Treatment for Monodius gravis [file zookeys.415.6406-treatment12.xml]

<!DOCTYPE tp:taxon-treatment
  PUBLIC "-//TaxonX//DTD Taxonomic Treatment Publishing DTD v0 20100105//EN" "tax-treatment-NSO.dtd">
<tp:taxon-treatment xmlns:tp="http://www.plazi.org/taxpub"><tp:treatment-meta><mixed-citation publication-type="journal"><person-group><name><surname>Kamiński</surname><given-names>Marcin Jan</given-names></name></person-group><article-title>A cladistically based reinterpretation of the taxonomy of two Afrotropical tenebrionid genera <italic>Ectateus</italic> Koch, 1956 and <italic>Selinus</italic> Mulsant &amp; Rey, 1853 (Coleoptera, Tenebrionidae, Platynotina)</article-title><source>Zookeys</source><day>12</day><month>6</month><year>2014</year><volume>2014</volume><issue>415</issue><fpage>81</fpage><lpage>132</lpage><pub-id pub-id-type="doi">10.3897/zookeys.415.6406</pub-id></mixed-citation></tp:treatment-meta><tp:nomenclature><tp:taxon-name>
                        <tp:taxon-name-part taxon-name-part-type="genus">Monodius</tp:taxon-name-part>
                        <tp:taxon-name-part taxon-name-part-type="species">gravis</tp:taxon-name-part>
                        <object-id xmlns:xlink="http://www.w3.org/1999/xlink" xlink:type="simple">http://species-id.net/wiki/Monodius_gravis</object-id>
                    </tp:taxon-name><tp:taxon-authority>Koch, 1956</tp:taxon-authority><xref ref-type="fig" rid="F3">Figs 14</xref><xref ref-type="fig" rid="F4">, 24</xref><xref ref-type="fig" rid="F6">, 26</xref><xref ref-type="fig" rid="F6">, 29</xref><xref ref-type="fig" rid="F6">, 30</xref><xref ref-type="fig" rid="F10">, 42</xref><xref ref-type="fig" rid="F14">, 52</xref><tp:nomenclature-citation-list><tp:nomenclature-citation><tp:taxon-name>Monodius gravis</tp:taxon-name><comment> Koch, 1956: 184.</comment></tp:nomenclature-citation><tp:nomenclature-citation><tp:taxon-name>Selinus gravis</tp:taxon-name><comment> (Koch, 1956). – <xref ref-type="bibr" rid="B30">Iwan 2002a</xref>: 101, 2002b: 302.</comment></tp:nomenclature-citation></tp:nomenclature-citation-list></tp:nomenclature><tp:treatment-sec sec-type="Studied material"><title>Studied material.</title><p>Female (MNHN): “Schantung, Tsingtau, Miss. Mus. Steyl”, 3 males and 2 females (MNHN): “Muséum Paris, Bas Dahomey, Torricada E. Poisson 1902”, “Novembre”, female (MNB): “Süd Togo zw. Haho u. Shioftuss Laadschaften Gamme u. Gaohe Smend S.”, 2 females (MIIZ): “Museum Zool. Polonicum, Warszawa, 12/45”, “Selinus n.sp. H. Gebien det. 1939”, “Guinea”, male (MNHN): “Wydah R. P. Ménager”.</p></tp:treatment-sec><tp:treatment-sec sec-type="Redescription"><title>Redescription.</title><p>Habitus as in <xref ref-type="fig" rid="F14">Fig. 52</xref>. Body length = 16.0–19.0 mm. Elytra wider and longer than pronotum (width ratio elytra / pronotum = 1.1–1.2; length ratio elytra / middle of pronotum = 2.2–2.4).</p><p>Dorsal side of head dull, with fine punctures (the intervals between the punctures are greater than the 2 diameters of the puncture). Frontoclypeal suture fine. Clypeal emargination relatively deep (clypeal emargination width / depth ratio = 7.1–7.5). Mentum with median part wide. Submentum with short base. Maxillary palp not widened (width of maxillary palp / length of 3<sup>rd</sup> antennomere = 1.1–1.2). Length of antennae greater than pronotal length (ratio antenna / pronotum from tip of anterior pronotal angle to tip of posterior pronotal angle = 1.2–1.3). 3<sup>rd</sup> antennomere relatively long (length ratio of antennomere 3<sup>rd</sup> / 2<sup>nd</sup> = 2.8–2.9).</p><p>Pronotal disc transverse (middle of pronotum length / width ratio = 0.5–0.6), dull, with fine punctures (the intervals between the punctures are greater than the 3 diameters of the puncture). Anterior pronotal angles sharp and strongly protruding toward the front. Lateral margins of pronotal disc rounded. Apophyseal and basal depressions on pronotal disc present; apophyseal depressions trapezoidal. Pronotal hypomera dull; without punctures.</p><p>Elytra oblong (elytra length / width ratio = 1.1–1.2). Elytral striae with fine punctures; impressed on the whole length. Elytral intervals shiny, non-convex, with fine punctures (the intervals between the punctures are smaller than the diameter of the <!--PageBreak-->puncture). Elytral base slightly sinusoidal. Elytral humeri rounded, not protruding laterad. Wings absent. Scutellum rounded.</p><p>Intercoxal process slightly protruding towards mesoventrite. Metaventrite reduced (length ratio cavity of hind coxa / metaventrite between the insertions of mid and <!--PageBreak-->hind coxae ca. 2). In both sexes abdominal process without tubercles; relatively narrow (process of 1<sup>st</sup> abdominal ventrite / process of metaventrite = 2.1–2.3). 5<sup>th</sup> abdominal ventrite without bordering; punctures fine (the intervals between the punctures are greater than the 2 diameters of the puncture).</p><p>Male legs. Protarsi widened. Protibiae as in <xref ref-type="fig" rid="F6">Fig. 30</xref>. Mesofemorae with a small denticle at the apex. Metafemorae with an hair fringe. Female legs. Protarsi slightly widened. Other leg parts simple.</p><p>Male genitalia. Parameres narrowing towards apex; length equal to the 0.3 of the rest of aedeagal tegmen (<xref ref-type="fig" rid="F3">Fig. 14</xref>). Clavae straight (<xref ref-type="fig" rid="F3">Fig. 14</xref>). Female genitalia. Paraproct equal to coxites. Bursa copulatrix with two sacs. Spermatheca with narrow ducts (<xref ref-type="fig" rid="F4">Fig. 24</xref>).</p></tp:treatment-sec><tp:treatment-sec sec-type="Distribution"><title>Distribution.</title><p>This species has been collected in the following ecoregions of West Africa (Republic of Benin, Togolese Republic): Guinean forest-savanna mosaic (<xref ref-type="fig" rid="F10">Fig. 42</xref>).</p></tp:treatment-sec><tp:treatment-sec><!--Section generated to contain objects referenced in tp:taxon-treatment.--><fig id="F3" position="float" orientation="portrait"><label>Figures 14–21.</label><caption><p>Aedeagal tegmina (dorsal and vental views). <italic><tp:taxon-name>Monodius gravis</tp:taxon-name></italic> (<bold>14</bold>), <italic><tp:taxon-name>Monodius plicicollis</tp:taxon-name></italic> (<bold>15</bold>), <italic><tp:taxon-name>Monodius convexipennis</tp:taxon-name></italic> (<bold>16</bold>), <italic><tp:taxon-name>Monodius malaisei</tp:taxon-name></italic> (<bold>17</bold>), <italic><tp:taxon-name>Monodius lamottei</tp:taxon-name></italic> (<bold>18</bold>), <italic><tp:taxon-name>Monodius laevistriatus</tp:taxon-name></italic> (<bold>19</bold>), <italic><tp:taxon-name>Ectateus calcaripes</tp:taxon-name></italic> (<bold>20</bold>), <italic><tp:taxon-name>Selinus striatus</tp:taxon-name></italic> (<bold>21</bold>).</p></caption><graphic xmlns:xlink="http://www.w3.org/1999/xlink" xlink:href="zookeys-415-081-g003.jpg" position="float" orientation="portrait" xlink:type="simple"/></fig><fig id="F4" position="float" orientation="portrait"><label>Figures 22–24.</label><caption><p>Female genitalia. Ovipositor of <italic><tp:taxon-name>Monodius plicicollis</tp:taxon-name></italic> (<bold>22</bold>); bursa copultrix of <italic><tp:taxon-name>Monodius medius</tp:taxon-name></italic> (<bold>23</bold>), spermatheca of <italic><tp:taxon-name>Monodius gravis</tp:taxon-name></italic> (<bold>24</bold>).</p></caption><graphic xmlns:xlink="http://www.w3.org/1999/xlink" xlink:href="zookeys-415-081-g004.jpg" position="float" orientation="portrait" xlink:type="simple"/></fig><fig id="F6" position="float" orientation="portrait"><label>Figures 26–30.</label><caption><p>Elytral disc (<bold>26, 27, 28</bold>); male mesotibia (<bold>29</bold>); male protibia (<bold>30</bold>). <italic><tp:taxon-name>Monodius gravis</tp:taxon-name></italic> (<bold>26, 29, 30</bold>), <italic><tp:taxon-name>Ectateus calcaripes</tp:taxon-name></italic> (<bold>27</bold>), <italic><tp:taxon-name>Ectateus lamottei</tp:taxon-name></italic> (<bold>28</bold>).</p></caption><graphic xmlns:xlink="http://www.w3.org/1999/xlink" xlink:href="zookeys-415-081-g006.jpg" position="float" orientation="portrait" xlink:type="simple"/></fig><fig id="F10" position="float" orientation="portrait"><label>Figure 42.</label><caption><p>Distribution of the species of <italic><tp:taxon-name>Monodius convexipennis</tp:taxon-name></italic>, <italic><tp:taxon-name>Monodius gravis</tp:taxon-name></italic>, <italic><tp:taxon-name>Monodius laevistriatus</tp:taxon-name></italic>, <italic><tp:taxon-name>Monodius lamottei</tp:taxon-name></italic> and <italic><tp:taxon-name>Eleoselinus</tp:taxon-name></italic> gen. n. The division of Afrotropical Realm into ecoregions was adopted after <xref ref-type="bibr" rid="B54">Olson et al. 2001</xref>. Different colors were used to distinguish the adjacent ecoregions.</p></caption><graphic xmlns:xlink="http://www.w3.org/1999/xlink" xlink:href="zookeys-415-081-g010.jpg" position="float" orientation="portrait" xlink:type="simple"/></fig><fig id="F14" position="float" orientation="portrait"><label>Figures 50–54.</label><caption><p>Body habitus: <italic><tp:taxon-name>Monodius convexipennis</tp:taxon-name></italic> (<bold>50</bold>), <italic><tp:taxon-name>Monodius gravis</tp:taxon-name></italic> (<bold>52</bold>), <italic><tp:taxon-name>Monodius laevistriatus</tp:taxon-name></italic> (<bold>53</bold>) and <italic><tp:taxon-name>Monodius lamottei</tp:taxon-name></italic> (<bold>54</bold>). Apex of elytra of <italic><tp:taxon-name>Monodius convexipennis</tp:taxon-name></italic> (<bold>51</bold>).</p></caption><graphic xmlns:xlink="http://www.w3.org/1999/xlink" xlink:href="zookeys-415-081-g014.jpg" position="float" orientation="portrait" xlink:type="simple"/></fig></tp:treatment-sec><ref-list><ref id="B54"><mixed-citation xmlns:xlink="http://www.w3.org/1999/xlink" xlink:type="simple"><person-group><name name-style="western"><surname>Olson</surname><given-names>DM</given-names></name><name name-style="western"><surname>Dinerstein</surname><given-names>E</given-names></name><name name-style="western"><surname>Wikramanayake</surname><given-names>ED</given-names></name><name name-style="western"><surname>Burgess</surname><given-names>ND</given-names></name><name name-style="western"><surname>Powell</surname><given-names>GVN</given-names></name><name name-style="western"><surname>Underwood</surname><given-names>EC</given-names></name><name name-style="western"><surname>D’Amico</surname><given-names>JA</given-names></name><name name-style="western"><surname>Itoua</surname><given-names>I</given-names></name><name name-style="western"><surname>Strand</surname><given-names>HW</given-names></name><name name-style="western"><surname>Morrison</surname><given-names>JC</given-names></name><name name-style="western"><surname>Loucks</surname><given-names>CJ</given-names></name><name name-style="western"><surname>Allnutt</surname><given-names>TF</given-names></name><name name-style="western"><surname>Ricketts</surname><given-names>TH</given-names></name><name name-style="western"><surname>Kura</surname><given-names>Y</given-names></name><name name-style="western"><surname>Lamoreux</surname><given-names>JF</given-names></name><name name-style="western"><surname>Wettengel</surname><given-names>WW</given-names></name><name name-style="western"><surname>Hedao</surname><given-names>P</given-names></name><name name-style="western"><surname>Kassem</surname><given-names>KR</given-names></name></person-group> (<year>2001</year>) <article-title>Terrestrial Ecoregions of the World: A new map of life on Earth</article-title><comment>(PDF, 1.1M)</comment>. <source>BioScience</source><volume>51</volume>: <fpage>933</fpage>–<lpage>938</lpage>. doi: <ext-link ext-link-type="doi" xlink:href="10.1641/0006-3568(2001)051[0933:TEOTWA]2.0.CO;2" xlink:type="simple">10.1641/0006-3568(2001)051[0933:TEOTWA]2.0.CO;2</ext-link></mixed-citation></ref><ref id="B30"><mixed-citation xmlns:xlink="http://www.w3.org/1999/xlink" xlink:type="simple"><person-group><name name-style="western"><surname>Iwan</surname><given-names>D</given-names></name></person-group> (<year>2002a</year>) <article-title>Generic classification of the tribe Platynotini (Coleoptera: Tenebrionidae), with notes on phylogeny.</article-title><source>Annales Zoologici</source><volume>52</volume>: <fpage>1</fpage>–<lpage>149</lpage>.</mixed-citation></ref></ref-list></tp:taxon-treatment>
