# Supplementary material for: A cladistically based reinterpretation of the taxonomy of two Afrotropical tenebrionid genera Ectateus Koch, 1956 and Selinus Mulsant & Rey, 1853 (Coleoptera, Tenebrionidae, Platynotina)
Source: Zookeys. 2014 Jun 12;(415):81–132. doi: 10.3897/zookeys.415.6406 (PMC4089821; doi:10.3897/zookeys.415.6406)
Supplement: XML Treatment for Monodius laevistriatus [file zookeys.415.6406-treatment13.xml]

<!DOCTYPE tp:taxon-treatment
  PUBLIC "-//TaxonX//DTD Taxonomic Treatment Publishing DTD v0 20100105//EN" "tax-treatment-NSO.dtd">
<tp:taxon-treatment xmlns:tp="http://www.plazi.org/taxpub"><tp:treatment-meta><mixed-citation publication-type="journal"><person-group><name><surname>Kamiński</surname><given-names>Marcin Jan</given-names></name></person-group><article-title>A cladistically based reinterpretation of the taxonomy of two Afrotropical tenebrionid genera <italic>Ectateus</italic> Koch, 1956 and <italic>Selinus</italic> Mulsant &amp; Rey, 1853 (Coleoptera, Tenebrionidae, Platynotina)</article-title><source>Zookeys</source><day>12</day><month>6</month><year>2014</year><volume>2014</volume><issue>415</issue><fpage>81</fpage><lpage>132</lpage><pub-id pub-id-type="doi">10.3897/zookeys.415.6406</pub-id></mixed-citation></tp:treatment-meta><tp:nomenclature><tp:taxon-name>
                        <tp:taxon-name-part taxon-name-part-type="genus">Monodius</tp:taxon-name-part>
                        <tp:taxon-name-part taxon-name-part-type="species">laevistriatus</tp:taxon-name-part>
                        <object-id xmlns:xlink="http://www.w3.org/1999/xlink" xlink:type="simple">http://species-id.net/wiki/Monodius_laevistriatus</object-id>
                    </tp:taxon-name><tp:taxon-authority>(Fairmaire, 1897)</tp:taxon-authority><tp:taxon-status xmlns:xlink="http://www.w3.org/1999/xlink" xlink:type="simple">comb. n.</tp:taxon-status><xref ref-type="fig" rid="F3">Figs 19</xref><xref ref-type="fig" rid="F8">, 40</xref><xref ref-type="fig" rid="F10">, 42</xref><xref ref-type="fig" rid="F14">, 53</xref><tp:nomenclature-citation-list><tp:nomenclature-citation><tp:taxon-name>Selinus laevistriatus</tp:taxon-name><comment> Fairmaire, 1897: 122. – <xref ref-type="bibr" rid="B17">Gebien 1910</xref>: 278, <xref ref-type="bibr" rid="B18">1921</xref>: 21, <xref ref-type="bibr" rid="B19">1938</xref>: 297.</comment></tp:nomenclature-citation><tp:nomenclature-citation><tp:taxon-name>Ectateus laevistriatus</tp:taxon-name><comment> (Fairmaire, 1897). – <xref ref-type="bibr" rid="B47">Koch 1956</xref>: 237; <xref ref-type="bibr" rid="B3">Ardoin 1969</xref>: 143, <xref ref-type="bibr" rid="B4">1971</xref>: 284; <xref ref-type="bibr" rid="B30">Iwan 2002a</xref>: 67, <xref ref-type="bibr" rid="B31">2002b</xref>: 265.</comment></tp:nomenclature-citation></tp:nomenclature-citation-list></tp:nomenclature><tp:treatment-sec sec-type="Studied material"><title>Studied material.</title><p><bold>Holotype</bold>, female (MNHN): “TYPE”, “Sierra-Leone”, “Selinus laevistriatus Frm [unreadable] Type”, “Muséum Paris, 1906, Coll. L. Fairmaire”. <bold>Other material:</bold> males and 2 female (MNHN): “Fort Camp, 1070m, 26-V-1963”, “Mission ENS-IFAN, aux Monts LOMA, Sierra Leone”, “Muséum Paris, coll. P. Ardoin, 1978”, “<italic><tp:taxon-name>Monodius laevistriatus</tp:taxon-name></italic>, Fairm., P. Ardoin det. 1966”.</p></tp:treatment-sec><tp:treatment-sec sec-type="Redescription"><title>Redescription.</title><p>Habitus as in <xref ref-type="fig" rid="F14">Fig. 53</xref>. Body length = 12.0–14.0 mm. Elytra wider and longer than pronotum (width ratio elytra / pronotum = 1.1–1.2; length ratio elytra / the middle of pronotum = 2.2–2.4).</p><p>Dorsal side of head dull, with fine punctures (the intervals between the punctures are smaller than the diameter of the puncture). Frontoclypeal suture fine. Clypeal emargination relatively deep (clypeal emargination width / depth ratio = 7.1–7.5). Mentum with median part wide. Submentum with short base. Maxillary palp not widened (width of maxillary palp / length of 3<sup>rd</sup> antennomere = 1.1–1.2). Length of antennae greater than pronotal length (ratio antenna / pronotum from tip of anterior pronotal angle to tip of posterior pronotal angle = 1.2–1.3). 3<sup>rd</sup> antennomere relatively long (length ratio of antennomere 3<sup>rd</sup> / 2<sup>nd</sup> = 2.8–2.9).</p><p>Pronotal disc transverse (middle of pronotum length / width ratio = 0.5–0.6); dull, with fine punctures (the intervals between the punctures are greater than the 2 diameters of the puncture); with two circular depressions in the middle. Anterior pronotal angles sharp and strongly protruding towards front. Lateral margins of pronotal <!--PageBreak-->disc rounded. Apophyseal and basal depressions on pronotal disc present; apophyseal depressions trapezoidal. Pronotal hypomera dull; without punctures.</p><p>Elytra oblong (elytra length / width ratio = 1.1–1.2). Elytral striae with fine punctures; impressed on the whole length. Elytral intervals shiny, non-convex, with conspicuous punctures (the intervals between the punctures are smaller than the diameter of the puncture). Elytral base slightly sinusoidal. Elytral humeri rounded, not protruding laterad. Wings absent. Scutellum rounded.</p><p>Intercoxal process not protruding towards mesoventrite. Metaventrite reduced (length ratio cavity of hind coxa / metaventrite between the insertions of mid and hind coxae ca. 2). In both sexes abdominal process without tubercles, relatively narrow (process of 1<sup>st</sup> abdominal ventrite / process of metaventrite = 2.1–2.3). 5<sup>th</sup> abdominal ventrite without bordering; punctures fine (the intervals between the punctures are greater than the 2 diameters of the puncture).</p><!--PageBreak--><p>Male legs. Protarsi slightly widened. Protibiae as in <italic><tp:taxon-name>Monodius convexipennis</tp:taxon-name></italic>. Mesofemorae with a large denticle at the apex, mesotibia with a small denticle at the apex. Metafemorae with an hair fringe. Female legs. Protarsi slightly widened. Other leg parts simple.</p><p>Male genitalia. Parameres strongly narrowed toward apex; length equal to the 0.5 of the rest of aedeagal tegmen (<xref ref-type="fig" rid="F3">Fig. 19</xref>). Clavae straight (<xref ref-type="fig" rid="F3">Fig. 19</xref>). Female genitalia. Paraproct equal to coxites. Bursa copulatrix with two sacs. Spermatheca with narrow ducts.</p></tp:treatment-sec><tp:treatment-sec sec-type="Distribution"><title>Distribution.</title><p>This species has been collected in the following ecoregions of West Africa (Sierra Leone): Western Guinean lowland forests (<xref ref-type="fig" rid="F10">Fig. 42</xref>).</p></tp:treatment-sec><tp:treatment-sec><!--Section generated to contain objects referenced in tp:taxon-treatment.--><fig id="F3" position="float" orientation="portrait"><label>Figures 14–21.</label><caption><p>Aedeagal tegmina (dorsal and vental views). <italic><tp:taxon-name>Monodius gravis</tp:taxon-name></italic> (<bold>14</bold>), <italic><tp:taxon-name>Monodius plicicollis</tp:taxon-name></italic> (<bold>15</bold>), <italic><tp:taxon-name>Monodius convexipennis</tp:taxon-name></italic> (<bold>16</bold>), <italic><tp:taxon-name>Monodius malaisei</tp:taxon-name></italic> (<bold>17</bold>), <italic><tp:taxon-name>Monodius lamottei</tp:taxon-name></italic> (<bold>18</bold>), <italic><tp:taxon-name>Monodius laevistriatus</tp:taxon-name></italic> (<bold>19</bold>), <italic><tp:taxon-name>Ectateus calcaripes</tp:taxon-name></italic> (<bold>20</bold>), <italic><tp:taxon-name>Selinus striatus</tp:taxon-name></italic> (<bold>21</bold>).</p></caption><graphic xmlns:xlink="http://www.w3.org/1999/xlink" xlink:href="zookeys-415-081-g003.jpg" position="float" orientation="portrait" xlink:type="simple"/></fig><fig id="F8" position="float" orientation="portrait"><label>Figures 37–40.</label><caption><p>Male protibiae (<bold>37–39</bold>); male mesofemora (<bold>40</bold>). <italic><tp:taxon-name>Monodius convexipennis</tp:taxon-name></italic> (<bold>37</bold>), <italic><tp:taxon-name>Monodius malaisei</tp:taxon-name></italic> (<bold>38</bold>), <italic><tp:taxon-name>Selinus planus</tp:taxon-name></italic> (<bold>39</bold>), <italic><tp:taxon-name>Ectateus laevistriatus</tp:taxon-name></italic> (<bold>40</bold>).</p></caption><graphic xmlns:xlink="http://www.w3.org/1999/xlink" xlink:href="zookeys-415-081-g008.jpg" position="float" orientation="portrait" xlink:type="simple"/></fig><fig id="F10" position="float" orientation="portrait"><label>Figure 42.</label><caption><p>Distribution of the species of <italic><tp:taxon-name>Monodius convexipennis</tp:taxon-name></italic>, <italic><tp:taxon-name>Monodius gravis</tp:taxon-name></italic>, <italic><tp:taxon-name>Monodius laevistriatus</tp:taxon-name></italic>, <italic><tp:taxon-name>Monodius lamottei</tp:taxon-name></italic> and <italic><tp:taxon-name>Eleoselinus</tp:taxon-name></italic> gen. n. The division of Afrotropical Realm into ecoregions was adopted after <xref ref-type="bibr" rid="B54">Olson et al. 2001</xref>. Different colors were used to distinguish the adjacent ecoregions.</p></caption><graphic xmlns:xlink="http://www.w3.org/1999/xlink" xlink:href="zookeys-415-081-g010.jpg" position="float" orientation="portrait" xlink:type="simple"/></fig><fig id="F14" position="float" orientation="portrait"><label>Figures 50–54.</label><caption><p>Body habitus: <italic><tp:taxon-name>Monodius convexipennis</tp:taxon-name></italic> (<bold>50</bold>), <italic><tp:taxon-name>Monodius gravis</tp:taxon-name></italic> (<bold>52</bold>), <italic><tp:taxon-name>Monodius laevistriatus</tp:taxon-name></italic> (<bold>53</bold>) and <italic><tp:taxon-name>Monodius lamottei</tp:taxon-name></italic> (<bold>54</bold>). Apex of elytra of <italic><tp:taxon-name>Monodius convexipennis</tp:taxon-name></italic> (<bold>51</bold>).</p></caption><graphic xmlns:xlink="http://www.w3.org/1999/xlink" xlink:href="zookeys-415-081-g014.jpg" position="float" orientation="portrait" xlink:type="simple"/></fig></tp:treatment-sec><ref-list><ref id="B54"><mixed-citation xmlns:xlink="http://www.w3.org/1999/xlink" xlink:type="simple"><person-group><name name-style="western"><surname>Olson</surname><given-names>DM</given-names></name><name name-style="western"><surname>Dinerstein</surname><given-names>E</given-names></name><name name-style="western"><surname>Wikramanayake</surname><given-names>ED</given-names></name><name name-style="western"><surname>Burgess</surname><given-names>ND</given-names></name><name name-style="western"><surname>Powell</surname><given-names>GVN</given-names></name><name name-style="western"><surname>Underwood</surname><given-names>EC</given-names></name><name name-style="western"><surname>D’Amico</surname><given-names>JA</given-names></name><name name-style="western"><surname>Itoua</surname><given-names>I</given-names></name><name name-style="western"><surname>Strand</surname><given-names>HW</given-names></name><name name-style="western"><surname>Morrison</surname><given-names>JC</given-names></name><name name-style="western"><surname>Loucks</surname><given-names>CJ</given-names></name><name name-style="western"><surname>Allnutt</surname><given-names>TF</given-names></name><name name-style="western"><surname>Ricketts</surname><given-names>TH</given-names></name><name name-style="western"><surname>Kura</surname><given-names>Y</given-names></name><name name-style="western"><surname>Lamoreux</surname><given-names>JF</given-names></name><name name-style="western"><surname>Wettengel</surname><given-names>WW</given-names></name><name name-style="western"><surname>Hedao</surname><given-names>P</given-names></name><name name-style="western"><surname>Kassem</surname><given-names>KR</given-names></name></person-group> (<year>2001</year>) <article-title>Terrestrial Ecoregions of the World: A new map of life on Earth</article-title><comment>(PDF, 1.1M)</comment>. <source>BioScience</source><volume>51</volume>: <fpage>933</fpage>–<lpage>938</lpage>. doi: <ext-link ext-link-type="doi" xlink:href="10.1641/0006-3568(2001)051[0933:TEOTWA]2.0.CO;2" xlink:type="simple">10.1641/0006-3568(2001)051[0933:TEOTWA]2.0.CO;2</ext-link></mixed-citation></ref><ref id="B17"><mixed-citation xmlns:xlink="http://www.w3.org/1999/xlink" xlink:type="simple"><person-group><name name-style="western"><surname>Gebien</surname><given-names>H</given-names></name></person-group> (<year>1910</year>) <chapter-title>Tenebrionidae I</chapter-title>. In: <source>W. Junk, S. Schenkling, Coleopterorum Catalogus</source>, <publisher-loc>Berlin</publisher-loc><volume>18</volume>: <fpage>167</fpage>–<lpage>354</lpage>.</mixed-citation></ref><ref id="B18"><mixed-citation xmlns:xlink="http://www.w3.org/1999/xlink" xlink:type="simple"><person-group><name name-style="western"><surname>Gebien</surname><given-names>H</given-names></name></person-group> (<year>1921</year>) <article-title>Die Tenebrioniden West–Afrikas.</article-title><source>Archiv für Naturgeschichte</source><volume>86</volume>: <fpage>1</fpage>–<lpage>256</lpage>.</mixed-citation></ref><ref id="B19"><mixed-citation xmlns:xlink="http://www.w3.org/1999/xlink" xlink:type="simple"><person-group><name name-style="western"><surname>Gebien</surname><given-names>H</given-names></name></person-group> (<year>1938</year>) <article-title>Katalog der Tenebrioniden. Teil II</article-title>. <source>Mitteilungen der Muncher Entomologischen Gesellschaft</source><volume>28</volume>: <page-range>49–80</page-range>, <page-range>283–428</page-range> [<page-range>370–465</page-range>].</mixed-citation></ref><ref id="B47"><mixed-citation xmlns:xlink="http://www.w3.org/1999/xlink" xlink:type="simple"><person-group><name name-style="western"><surname>Koch</surname><given-names>C</given-names></name></person-group> (<year>1956</year>) <source>Exploration du Parc National de l’Upemba. II. Tenebrionidae (Coleoptera, Polyphaga), Opatrinae, First part: Platynotini, Litoborini and Loensini</source>. <publisher-loc>Bruxelles</publisher-loc>, <size units="page">472 pp</size>.</mixed-citation></ref><ref id="B3"><mixed-citation xmlns:xlink="http://www.w3.org/1999/xlink" xlink:type="simple"><person-group><name name-style="western"><surname>Ardoin</surname><given-names>P</given-names></name></person-group> (<year>1969</year>) <source>Contribution à la connaissance de la Faune Entomologique de la Côte–D’Ivoire (J. Decelle, 1961–1964), Deuxième Partie 37 – Coleoptera, Tenebrionidae</source>. <publisher-name>Musée Royal de l’Afrique Centrale, Annales</publisher-name> – <series>Serie IN-8° - Sciences Zoologiques</series><volume>175</volume>: <fpage>139</fpage>–<lpage>285</lpage>.</mixed-citation></ref><ref id="B4"><mixed-citation xmlns:xlink="http://www.w3.org/1999/xlink" xlink:type="simple"><person-group><name name-style="western"><surname>Ardoin</surname><given-names>P</given-names></name></person-group> (<year>1971</year>) <article-title>Le massif des Monts Loma (Sierra Leone). XII. Coleoptera Tenebrionidae.</article-title><source>Mémoires de l’Institut Français d’Afrique Noire</source><volume>86</volume>: <fpage>283</fpage>–<lpage>290</lpage>.</mixed-citation></ref><ref id="B30"><mixed-citation xmlns:xlink="http://www.w3.org/1999/xlink" xlink:type="simple"><person-group><name name-style="western"><surname>Iwan</surname><given-names>D</given-names></name></person-group> (<year>2002a</year>) <article-title>Generic classification of the tribe Platynotini (Coleoptera: Tenebrionidae), with notes on phylogeny.</article-title><source>Annales Zoologici</source><volume>52</volume>: <fpage>1</fpage>–<lpage>149</lpage>.</mixed-citation></ref><ref id="B31"><mixed-citation xmlns:xlink="http://www.w3.org/1999/xlink" xlink:type="simple"><person-group><name name-style="western"><surname>Iwan</surname><given-names>D</given-names></name></person-group> (<year>2002b</year>) <article-title>Catalogue of the World Platynotini (Coleoptera: Tenebrionidae).</article-title><source>Genus</source><volume>13</volume>: <fpage>219</fpage>–<lpage>323</lpage>.</mixed-citation></ref></ref-list></tp:taxon-treatment>
