# Supplementary material for: A cladistically based reinterpretation of the taxonomy of two Afrotropical tenebrionid genera Ectateus Koch, 1956 and Selinus Mulsant & Rey, 1853 (Coleoptera, Tenebrionidae, Platynotina)
Source: Zookeys. 2014 Jun 12;(415):81–132. doi: 10.3897/zookeys.415.6406 (PMC4089821; doi:10.3897/zookeys.415.6406)
Supplement: XML Treatment for Monodius lamottei [file zookeys.415.6406-treatment14.xml]

<!DOCTYPE tp:taxon-treatment
  PUBLIC "-//TaxonX//DTD Taxonomic Treatment Publishing DTD v0 20100105//EN" "tax-treatment-NSO.dtd">
<tp:taxon-treatment xmlns:tp="http://www.plazi.org/taxpub"><tp:treatment-meta><mixed-citation publication-type="journal"><person-group><name><surname>Kamiński</surname><given-names>Marcin Jan</given-names></name></person-group><article-title>A cladistically based reinterpretation of the taxonomy of two Afrotropical tenebrionid genera <italic>Ectateus</italic> Koch, 1956 and <italic>Selinus</italic> Mulsant &amp; Rey, 1853 (Coleoptera, Tenebrionidae, Platynotina)</article-title><source>Zookeys</source><day>12</day><month>6</month><year>2014</year><volume>2014</volume><issue>415</issue><fpage>81</fpage><lpage>132</lpage><pub-id pub-id-type="doi">10.3897/zookeys.415.6406</pub-id></mixed-citation></tp:treatment-meta><tp:nomenclature><tp:taxon-name>
                        <tp:taxon-name-part taxon-name-part-type="genus">Monodius</tp:taxon-name-part>
                        <tp:taxon-name-part taxon-name-part-type="species">lamottei</tp:taxon-name-part>
                        <object-id xmlns:xlink="http://www.w3.org/1999/xlink" xlink:type="simple">http://species-id.net/wiki/Monodius_lamottei</object-id>
                    </tp:taxon-name><tp:taxon-authority>(Gridelli, 1954)</tp:taxon-authority><tp:taxon-status xmlns:xlink="http://www.w3.org/1999/xlink" xlink:type="simple">comb. n.</tp:taxon-status><xref ref-type="fig" rid="F3">Figs 18</xref><xref ref-type="fig" rid="F6">, 28</xref><xref ref-type="fig" rid="F10">, 42</xref><xref ref-type="fig" rid="F14">, 54</xref><tp:nomenclature-citation-list><tp:nomenclature-citation><tp:taxon-name>Selinus lamottei</tp:taxon-name><comment> Gridelli, 1954: 127.</comment></tp:nomenclature-citation><tp:nomenclature-citation><tp:taxon-name>Ectateus lamottei</tp:taxon-name><comment> (Gridelli, 1954). – <xref ref-type="bibr" rid="B1">Ardoin 1963</xref>: 222; <xref ref-type="bibr" rid="B31">Iwan 2002b</xref>: 266.</comment></tp:nomenclature-citation></tp:nomenclature-citation-list></tp:nomenclature><tp:treatment-sec sec-type="Studied material"><title>Studied material.</title><p><bold>Holotype</bold>, male (MNHN): “Muséum Paris, Nimba (Guinée), M. Lamotte II. VI. 42”, “Typus”, “Keoulenta”; <bold>Paratypes</bold>, male and female (MNHN): same data as holotype. <bold>Other material:</bold> 3 females (MNHN): “Muséum Paris, Côte d’Ivoire, Réserve du Banco, R. Paulian &amp; C. Delamare”, 2 males and 2 females (MNHN): “Coll Mus. Tervuren, Côte d’Ivoire: Bingervillie, X.1961, J. Decelle”, “Muséum Paris Coll. P. Ardoin, 1978”, female (MRAC): “Coll Mus. Tervuren, Côte d’Ivoire: Korea, S. de Daloa, J. Decelle, VII / IX.1962”, “<italic><tp:taxon-name>Ectateus laevistriatus</tp:taxon-name></italic>, det. Ardoin 1965”, female (MRAC): “Coll Mus. Tervuren, Côte d’Ivoire: Adlapoté, 80 km. W. Abidjan, J. Decelle, II-1962”, “<italic><tp:taxon-name>Ectateus laevistriatus</tp:taxon-name></italic>, det. Ardoin 1965”, males (TMNH): “Adiopodoumé, B. Côte d’Ivoire, Ledoux”, female (MNHN): “Côte d’Ivoire”, “Muséum Paris Coll. P. Ardoin, 1978”.</p></tp:treatment-sec><tp:treatment-sec sec-type="Redescription"><title>Redescription.</title><p>Habitus as in <xref ref-type="fig" rid="F14">Fig. 54</xref>. Body length = 12.0–14.5 mm. Elytra wider and longer than pronotum (width ratio elytra / pronotum = 1.1–1.2; length ratio elytra / the middle of pronotum = 2.2–2.4).</p><p>Dorsal side of head dull, with fine punctures (the intervals between the punctures are smaller than the diameter of the puncture). Frontoclypeal suture fine. Clypeal emargination relatively shallow (clypeal emargination width / depth ratio = 10.0–11.5). Mentum with median part wide. Submentum with short base. Maxillary palp not widened (width of maxillary palp / length of 3<sup>rd</sup> antennomere = 1.1–1.2). Length of antennae greater than pronotal length (ratio antenna / pronotum from tip of anterior pronotal angle to tip of posterior pronotal angle = 1.2–1.3). 3<sup>rd</sup> antennomere relatively long (length ratio of antennomere 3<sup>rd</sup> / 2<sup>nd</sup> = 2.8–2.9).</p><p>Pronotal disc transverse (middle of pronotum length / width ratio = 0.5–0.6), dull, with fine punctures (the intervals between the punctures are smaller than the diameter of the puncture). Anterior pronotal angles sharp and strongly protruding towards <!--PageBreak-->front. Lateral margins of pronotal disc rounded. Apophyseal and basal depressions on pronotal disc present; apophyseal depressions trapezoidal. Pronotal hypomera dull; without punctures.</p><!--PageBreak--><p>Elytra oblong (elytra length / width ratio = 1.1–1.2). Elytral striae with fine punctures, impressed on the whole length. Elytral intervals shiny, non-convex, with coarse punctures (the intervals between the punctures are smaller than the diameter of the puncture). Elytral base slightly sinusoidal. Elytral humeri rounded, not protruding laterad. Wings absent. Scutellum rounded.</p><p>Intercoxal process protruding towards mesoventrite. Metaventrite reduced (length ratio cavity of hind coxa / metaventrite between the insertions of mid and hind coxae ca. 2). In both sexes abdominal process without tubercles, relatively narrow (process of 1<sup>st</sup> abdominal ventrite / process of metaventrite = 2.1–2.3). 5<sup>th</sup> abdominal ventrite without bordering; punctures fine (the intervals between the punctures are greater than the 2 diameters of the puncture).</p><p>Male legs. Protarsi slightly widened. Protibiae as in <italic><tp:taxon-name>Monodius convexipennis</tp:taxon-name></italic>. Mesotibiae with a small denticle at the apex. Metafemorae with an hair fringe. Female legs. Protarsi slightly widened. Other leg parts simple.</p><p>Male genitalia. Parameres extended towards apex; length equal to the 0.5 of the rest of aedeagal tegmen (<xref ref-type="fig" rid="F3">Fig. 18</xref>). Clavae straight (<xref ref-type="fig" rid="F3">Fig. 18</xref>). Female genitalia. Paraproct equal to coxites. Bursa copulatrix with two sacs. Spermatheca with narrow ducts.</p></tp:treatment-sec><tp:treatment-sec sec-type="Distribution"><title>Distribution.</title><p>This species has been collected in the following ecoregions of West Africa (Ivory Coast, Republic of Liberia): Eastern Guinean forests, Western Guinean lowland forests (<xref ref-type="fig" rid="F10">Fig. 42</xref>).</p></tp:treatment-sec><tp:treatment-sec><!--Section generated to contain objects referenced in tp:taxon-treatment.--><fig id="F3" position="float" orientation="portrait"><label>Figures 14–21.</label><caption><p>Aedeagal tegmina (dorsal and vental views). <italic><tp:taxon-name>Monodius gravis</tp:taxon-name></italic> (<bold>14</bold>), <italic><tp:taxon-name>Monodius plicicollis</tp:taxon-name></italic> (<bold>15</bold>), <italic><tp:taxon-name>Monodius convexipennis</tp:taxon-name></italic> (<bold>16</bold>), <italic><tp:taxon-name>Monodius malaisei</tp:taxon-name></italic> (<bold>17</bold>), <italic><tp:taxon-name>Monodius lamottei</tp:taxon-name></italic> (<bold>18</bold>), <italic><tp:taxon-name>Monodius laevistriatus</tp:taxon-name></italic> (<bold>19</bold>), <italic><tp:taxon-name>Ectateus calcaripes</tp:taxon-name></italic> (<bold>20</bold>), <italic><tp:taxon-name>Selinus striatus</tp:taxon-name></italic> (<bold>21</bold>).</p></caption><graphic xmlns:xlink="http://www.w3.org/1999/xlink" xlink:href="zookeys-415-081-g003.jpg" position="float" orientation="portrait" xlink:type="simple"/></fig><fig id="F6" position="float" orientation="portrait"><label>Figures 26–30.</label><caption><p>Elytral disc (<bold>26, 27, 28</bold>); male mesotibia (<bold>29</bold>); male protibia (<bold>30</bold>). <italic><tp:taxon-name>Monodius gravis</tp:taxon-name></italic> (<bold>26, 29, 30</bold>), <italic><tp:taxon-name>Ectateus calcaripes</tp:taxon-name></italic> (<bold>27</bold>), <italic><tp:taxon-name>Ectateus lamottei</tp:taxon-name></italic> (<bold>28</bold>).</p></caption><graphic xmlns:xlink="http://www.w3.org/1999/xlink" xlink:href="zookeys-415-081-g006.jpg" position="float" orientation="portrait" xlink:type="simple"/></fig><fig id="F10" position="float" orientation="portrait"><label>Figure 42.</label><caption><p>Distribution of the species of <italic><tp:taxon-name>Monodius convexipennis</tp:taxon-name></italic>, <italic><tp:taxon-name>Monodius gravis</tp:taxon-name></italic>, <italic><tp:taxon-name>Monodius laevistriatus</tp:taxon-name></italic>, <italic><tp:taxon-name>Monodius lamottei</tp:taxon-name></italic> and <italic><tp:taxon-name>Eleoselinus</tp:taxon-name></italic> gen. n. The division of Afrotropical Realm into ecoregions was adopted after <xref ref-type="bibr" rid="B54">Olson et al. 2001</xref>. Different colors were used to distinguish the adjacent ecoregions.</p></caption><graphic xmlns:xlink="http://www.w3.org/1999/xlink" xlink:href="zookeys-415-081-g010.jpg" position="float" orientation="portrait" xlink:type="simple"/></fig><fig id="F14" position="float" orientation="portrait"><label>Figures 50–54.</label><caption><p>Body habitus: <italic><tp:taxon-name>Monodius convexipennis</tp:taxon-name></italic> (<bold>50</bold>), <italic><tp:taxon-name>Monodius gravis</tp:taxon-name></italic> (<bold>52</bold>), <italic><tp:taxon-name>Monodius laevistriatus</tp:taxon-name></italic> (<bold>53</bold>) and <italic><tp:taxon-name>Monodius lamottei</tp:taxon-name></italic> (<bold>54</bold>). Apex of elytra of <italic><tp:taxon-name>Monodius convexipennis</tp:taxon-name></italic> (<bold>51</bold>).</p></caption><graphic xmlns:xlink="http://www.w3.org/1999/xlink" xlink:href="zookeys-415-081-g014.jpg" position="float" orientation="portrait" xlink:type="simple"/></fig></tp:treatment-sec><ref-list><ref id="B54"><mixed-citation xmlns:xlink="http://www.w3.org/1999/xlink" xlink:type="simple"><person-group><name name-style="western"><surname>Olson</surname><given-names>DM</given-names></name><name name-style="western"><surname>Dinerstein</surname><given-names>E</given-names></name><name name-style="western"><surname>Wikramanayake</surname><given-names>ED</given-names></name><name name-style="western"><surname>Burgess</surname><given-names>ND</given-names></name><name name-style="western"><surname>Powell</surname><given-names>GVN</given-names></name><name name-style="western"><surname>Underwood</surname><given-names>EC</given-names></name><name name-style="western"><surname>D’Amico</surname><given-names>JA</given-names></name><name name-style="western"><surname>Itoua</surname><given-names>I</given-names></name><name name-style="western"><surname>Strand</surname><given-names>HW</given-names></name><name name-style="western"><surname>Morrison</surname><given-names>JC</given-names></name><name name-style="western"><surname>Loucks</surname><given-names>CJ</given-names></name><name name-style="western"><surname>Allnutt</surname><given-names>TF</given-names></name><name name-style="western"><surname>Ricketts</surname><given-names>TH</given-names></name><name name-style="western"><surname>Kura</surname><given-names>Y</given-names></name><name name-style="western"><surname>Lamoreux</surname><given-names>JF</given-names></name><name name-style="western"><surname>Wettengel</surname><given-names>WW</given-names></name><name name-style="western"><surname>Hedao</surname><given-names>P</given-names></name><name name-style="western"><surname>Kassem</surname><given-names>KR</given-names></name></person-group> (<year>2001</year>) <article-title>Terrestrial Ecoregions of the World: A new map of life on Earth</article-title><comment>(PDF, 1.1M)</comment>. <source>BioScience</source><volume>51</volume>: <fpage>933</fpage>–<lpage>938</lpage>. doi: <ext-link ext-link-type="doi" xlink:href="10.1641/0006-3568(2001)051[0933:TEOTWA]2.0.CO;2" xlink:type="simple">10.1641/0006-3568(2001)051[0933:TEOTWA]2.0.CO;2</ext-link></mixed-citation></ref><ref id="B1"><mixed-citation xmlns:xlink="http://www.w3.org/1999/xlink" xlink:type="simple"><person-group><name name-style="western"><surname>Ardoin</surname><given-names>P</given-names></name></person-group> (<year>1963</year>) <article-title>La réserve naturelle intégrale du Mont Nimba. III. Coleoptera Tenebrionidae.</article-title><source>Mémoires de l’Institut Français d’Afrique Noire</source><volume>66</volume>: <fpage>221</fpage>–<lpage>267</lpage>.</mixed-citation></ref><ref id="B31"><mixed-citation xmlns:xlink="http://www.w3.org/1999/xlink" xlink:type="simple"><person-group><name name-style="western"><surname>Iwan</surname><given-names>D</given-names></name></person-group> (<year>2002b</year>) <article-title>Catalogue of the World Platynotini (Coleoptera: Tenebrionidae).</article-title><source>Genus</source><volume>13</volume>: <fpage>219</fpage>–<lpage>323</lpage>.</mixed-citation></ref></ref-list></tp:taxon-treatment>
