# Supplementary material for: A cladistically based reinterpretation of the taxonomy of two Afrotropical tenebrionid genera Ectateus Koch, 1956 and Selinus Mulsant & Rey, 1853 (Coleoptera, Tenebrionidae, Platynotina)
Source: Zookeys. 2014 Jun 12;(415):81–132. doi: 10.3897/zookeys.415.6406 (PMC4089821; doi:10.3897/zookeys.415.6406)
Supplement: XML Treatment for Monodius malaisei [file zookeys.415.6406-treatment15.xml]

<!DOCTYPE tp:taxon-treatment
  PUBLIC "-//TaxonX//DTD Taxonomic Treatment Publishing DTD v0 20100105//EN" "tax-treatment-NSO.dtd">
<tp:taxon-treatment xmlns:tp="http://www.plazi.org/taxpub"><tp:treatment-meta><mixed-citation publication-type="journal"><person-group><name><surname>Kamiński</surname><given-names>Marcin Jan</given-names></name></person-group><article-title>A cladistically based reinterpretation of the taxonomy of two Afrotropical tenebrionid genera <italic>Ectateus</italic> Koch, 1956 and <italic>Selinus</italic> Mulsant &amp; Rey, 1853 (Coleoptera, Tenebrionidae, Platynotina)</article-title><source>Zookeys</source><day>12</day><month>6</month><year>2014</year><volume>2014</volume><issue>415</issue><fpage>81</fpage><lpage>132</lpage><pub-id pub-id-type="doi">10.3897/zookeys.415.6406</pub-id></mixed-citation></tp:treatment-meta><tp:nomenclature><tp:taxon-name>
                        <tp:taxon-name-part taxon-name-part-type="genus">Monodius</tp:taxon-name-part>
                        <tp:taxon-name-part taxon-name-part-type="species">malaisei</tp:taxon-name-part>
                        <object-id xmlns:xlink="http://www.w3.org/1999/xlink" xlink:type="simple">http://species-id.net/wiki/Monodius_malaisei</object-id>
                    </tp:taxon-name><tp:taxon-authority>Koch, 1956</tp:taxon-authority><xref ref-type="fig" rid="F2">Figs 9</xref><xref ref-type="fig" rid="F3">, 17</xref><xref ref-type="fig" rid="F8">, 38</xref><xref ref-type="fig" rid="F11">, 43</xref><xref ref-type="fig" rid="F15">, 55</xref><tp:nomenclature-citation-list><tp:nomenclature-citation><tp:taxon-name>Monodius malaisei</tp:taxon-name><comment> Koch, 1956: 188.</comment></tp:nomenclature-citation><tp:nomenclature-citation><tp:taxon-name>Selinus malaisei</tp:taxon-name><comment> (Koch, 1956). – <xref ref-type="bibr" rid="B30">Iwan 2002a</xref>: 101, <xref ref-type="bibr" rid="B31">2002b</xref>: 302.</comment></tp:nomenclature-citation></tp:nomenclature-citation-list></tp:nomenclature><tp:treatment-sec sec-type="Studied material"><title>Studied material.</title><p>Twelve syntypes of <!--PageBreak--><italic><tp:taxon-name>Monodius malaisei malaisei</tp:taxon-name></italic> are available. Lectotype designation is needed to fix the taxonomic status of the species and the subspecies. <bold>Lectotype</bold> designated here, male (TMNH): “Paratype No: 3224, <italic>Monodius malai</italic>-, <italic>sei</italic> Koch”, “Ob. Volta, Pundu, Olsufiew”; <bold>Paralectotypes</bold>, male (TMNH): same data as holotype, except the number referring to paratype (3226, 3227). <bold>Other material:</bold> 12 males and 15 females (MNHN): “Muséum Paris, Haute Volta, Gaoua, H. Labouret 1924”, 2 males and 2 females (ZMAS): “Poundou, Hante, Volta, Afr. Occ. Fr., Oлϲуфъев 927”, male and female (ZMAS): “Ouagadougou, Afrique Occ. Fr. Oлϲуфъев VII. VIII 927”, 3 males and 4 females (MRAC): “Coll. Mus. Tervuren, Haute Volta: Bobo-Dioulasso, 10.V.1964, R. Siffointe”, 2 males (MNHN): “Oyo Yoruba P. François”, “Muséum Paris, Coll. L. Fairmaire”, 2 males (MNHN): “Abétifi, Côte d’Ivoire”, “Muséum Paris”, 2 males (MNHN): “Tortiya, Cte Ivoire, II.59, R. Villemain”, “Muséum Paris”, 2 males (MNB): “Togo, Station Ho, Schroder S.”, male (MNHN): “Muséum Paris Soudan Franc Région Volta Sikasso- Bobo-San A. Chevalier 1900”, “Mai-Juin”, 2 males (MNHN): “Muséum Paris coll. P.Ardoin 1978”, “Monodius Selinus malaisei Koch ssp. nigeriensis Koch P. Ardoin det.1972”, “Niamey-Niger Leg. Loups”, 2 males and 2 females (MNHN): “Muséum Paris, Coll. P. Ardoin, 1978”, “IX.1971, Pabré, Haute Volta, R.P. Fernandez”.</p><!--PageBreak--></tp:treatment-sec><tp:treatment-sec sec-type="Redescription"><title>Redescription.</title><p>Habitus as in <xref ref-type="fig" rid="F15">Fig. 55</xref>. Body length = 13.0-14.0 mm. Elytra wider and longer than pronotum (width ratio elytra / pronotum = 1.2–1.3; length ratio elytra / the middle of pronotum = 2.2–2.4).</p><!--PageBreak--><p>Dorsal side of head dull, with fine punctures (the intervals between the punctures are smaller than the diameter of the puncture). Frontoclypeal suture fine. Clypeal emargination relatively shallow (clypeal emargination width / depth ratio = 10.0–11.5). Mentum with median part wide. Submentum with short base. Maxillary palp not widened (width of maxillary palp / length of 3<sup>rd</sup> antennomere = 1.1–1.2). Length of antennae greater than pronotal length (ratio antenna / pronotum from tip of anterior pronotal angle to tip of posterior pronotal angle = 1.2–1.3). 3<sup>rd</sup> antennomere relatively long (length ratio of antennomere 3<sup>rd</sup> / 2<sup>nd</sup> = 2.8–2.9).</p><p>Pronotal disc transverse (middle of pronotum length / width ratio = 0.5–0.6), dull, with fine punctures (the intervals between the punctures are smaller than the diameter of the puncture). Anterior pronotal angles sharp and strongly protruding towards front. Lateral margins of pronotal disc rounded. Apophyseal and basal depressions on pronotal disc present; apophyseal depressions trapezoidal. Pronotal hypomera dull, without punctures.</p><p>Elytra oblong (elytra length / width ratio = 1.1–1.2). Elytral striae with fine punctures; impressed on the whole length. Elytral intervals dull, non-convex, with fine punctures (the intervals between the punctures are greater than the 4 diameters of the puncture). Elytral base slightly sinusoidal. Elytral humeri slightly protruding laterad. Wings absent. Scutellum rounded.</p><p>Intercoxal process protruding towards mesoventrite. Metaventrite reduced (length ratio cavity of hind coxa / metaventrite between the insertions of mid and hind coxae ca. 2). In both sexes abdominal process without tubercles, relatively narrow (process of 1<sup>st</sup> abdominal ventrite / process of metaventrite = 2.1–2.3). 5<sup>th</sup> abdominal ventrite without bordering; punctures fine (the intervals between the punctures are greater than the 2 diameters of the puncture).</p><!--PageBreak--><p>Male legs. Protarsi slightly widened. Protibiae as in <xref ref-type="fig" rid="F8">Fig. 38</xref>. Mesotibiae with a large denticle at the apex. Metafemorae with an hair fringe. Female legs. Protarsi slightly widened. Other leg parts simple.</p><p>Male genitalia. Parameres extended towards apex; length equal to the 0.2 of the rest of aedeagal tegmen (<xref ref-type="fig" rid="F3">Fig. 17</xref>). Clavae straight (<xref ref-type="fig" rid="F3">Fig. 17</xref>). Female genitalia. Paraproct equal to coxites. Bursa copulatrix with two sacs. Spermatheca with narrow ducts.</p></tp:treatment-sec><tp:treatment-sec sec-type="Distribution"><title>Distribution.</title><p>This species has been collected in the following ecoregions of West Africa (Republic of Ghana, Ivory Coast, Burkina Faso, Federal Republic of Nigeria, Republic of Niger): Eastern Guinean forests, Guinean forest-savanna mosaic, West Sudanian savanna (<xref ref-type="fig" rid="F11">Fig. 43</xref>).</p><fig id="F11" position="float" orientation="portrait"><label>Figure 43.</label><caption><p>Distribution of the species of <italic><tp:taxon-name>Monodius malaisei</tp:taxon-name></italic>, <italic><tp:taxon-name>Monodius medius</tp:taxon-name></italic> and <italic><tp:taxon-name>Monodius plicicollis</tp:taxon-name></italic>. The division of Afrotropical Realm into ecoregions was adopted after <xref ref-type="bibr" rid="B54">Olson et al. 2001</xref>. Different colors were used to distinguish the adjacent ecoregions.</p></caption><graphic xmlns:xlink="http://www.w3.org/1999/xlink" xlink:href="zookeys-415-081-g011.jpg" position="float" orientation="portrait" xlink:type="simple"/></fig></tp:treatment-sec><tp:treatment-sec sec-type="Key to the subspecies of Monodius malaisei"><title>Key to the subspecies of <italic><tp:taxon-name>Monodius malaisei</tp:taxon-name></italic></title><table-wrap content-type="key" position="anchor" orientation="portrait"><table><tbody><tr><td rowspan="1" colspan="1">1</td><td rowspan="1" colspan="1">Male metatibiae curved and slightly dilated on distal half</td><td rowspan="1" colspan="1"><italic><tp:taxon-name>Monodius malaisei malaisei</tp:taxon-name></italic> Koch, 1956</td></tr><tr><td rowspan="1" colspan="1">–</td><td rowspan="1" colspan="1">Male metatibiae straight</td><td rowspan="1" colspan="1"><italic><tp:taxon-name>Monodius malaisei nigeriensis</tp:taxon-name></italic> Koch, 1956</td></tr></tbody></table></table-wrap></tp:treatment-sec><tp:treatment-sec><!--Section generated to contain objects referenced in tp:taxon-treatment.--><fig id="F2" position="float" orientation="portrait"><label>Figures 8–13.</label><caption><p>Elytral disc (<bold>8, 9</bold>); 5th abdominal ventrite (<bold>10, 11</bold>), intercoxal process of prosternum (<bold>12</bold>), male protarsi (<bold>13</bold>). <italic><tp:taxon-name>Ectateus crenatus</tp:taxon-name></italic> (<bold>8, 12</bold>), <italic><tp:taxon-name>Monodius convexipennis</tp:taxon-name></italic> (<bold>10</bold>), <italic><tp:taxon-name>Monodius malaisei</tp:taxon-name></italic> (<bold>9</bold>), <italic><tp:taxon-name>Monodius plicicollis</tp:taxon-name></italic> (<bold>13</bold>), <italic><tp:taxon-name>Selinus striatus</tp:taxon-name></italic> (<bold>11</bold>).</p></caption><graphic xmlns:xlink="http://www.w3.org/1999/xlink" xlink:href="zookeys-415-081-g002.jpg" position="float" orientation="portrait" xlink:type="simple"/></fig><fig id="F3" position="float" orientation="portrait"><label>Figures 14–21.</label><caption><p>Aedeagal tegmina (dorsal and vental views). <italic><tp:taxon-name>Monodius gravis</tp:taxon-name></italic> (<bold>14</bold>), <italic><tp:taxon-name>Monodius plicicollis</tp:taxon-name></italic> (<bold>15</bold>), <italic><tp:taxon-name>Monodius convexipennis</tp:taxon-name></italic> (<bold>16</bold>), <italic><tp:taxon-name>Monodius malaisei</tp:taxon-name></italic> (<bold>17</bold>), <italic><tp:taxon-name>Monodius lamottei</tp:taxon-name></italic> (<bold>18</bold>), <italic><tp:taxon-name>Monodius laevistriatus</tp:taxon-name></italic> (<bold>19</bold>), <italic><tp:taxon-name>Ectateus calcaripes</tp:taxon-name></italic> (<bold>20</bold>), <italic><tp:taxon-name>Selinus striatus</tp:taxon-name></italic> (<bold>21</bold>).</p></caption><graphic xmlns:xlink="http://www.w3.org/1999/xlink" xlink:href="zookeys-415-081-g003.jpg" position="float" orientation="portrait" xlink:type="simple"/></fig><fig id="F8" position="float" orientation="portrait"><label>Figures 37–40.</label><caption><p>Male protibiae (<bold>37–39</bold>); male mesofemora (<bold>40</bold>). <italic><tp:taxon-name>Monodius convexipennis</tp:taxon-name></italic> (<bold>37</bold>), <italic><tp:taxon-name>Monodius malaisei</tp:taxon-name></italic> (<bold>38</bold>), <italic><tp:taxon-name>Selinus planus</tp:taxon-name></italic> (<bold>39</bold>), <italic><tp:taxon-name>Ectateus laevistriatus</tp:taxon-name></italic> (<bold>40</bold>).</p></caption><graphic xmlns:xlink="http://www.w3.org/1999/xlink" xlink:href="zookeys-415-081-g008.jpg" position="float" orientation="portrait" xlink:type="simple"/></fig><fig id="F15" position="float" orientation="portrait"><label>Figures 55–59.</label><caption><p>Body habitus: <italic><tp:taxon-name>Monodius malaisei</tp:taxon-name></italic> (<bold>55</bold>), <italic><tp:taxon-name>Monodius medius</tp:taxon-name></italic> (<bold>56</bold>), <italic><tp:taxon-name>Monodius plicicollis</tp:taxon-name></italic> (<bold>57</bold>), <italic><tp:taxon-name>Eleoselinus villiersi</tp:taxon-name></italic> (<bold>58</bold>) and <italic><tp:taxon-name>Eleoselinus ursynowiensis</tp:taxon-name></italic> (<bold>59</bold>).</p></caption><graphic xmlns:xlink="http://www.w3.org/1999/xlink" xlink:href="zookeys-415-081-g015.jpg" position="float" orientation="portrait" xlink:type="simple"/></fig></tp:treatment-sec><ref-list><ref id="B54"><mixed-citation xmlns:xlink="http://www.w3.org/1999/xlink" xlink:type="simple"><person-group><name name-style="western"><surname>Olson</surname><given-names>DM</given-names></name><name name-style="western"><surname>Dinerstein</surname><given-names>E</given-names></name><name name-style="western"><surname>Wikramanayake</surname><given-names>ED</given-names></name><name name-style="western"><surname>Burgess</surname><given-names>ND</given-names></name><name name-style="western"><surname>Powell</surname><given-names>GVN</given-names></name><name name-style="western"><surname>Underwood</surname><given-names>EC</given-names></name><name name-style="western"><surname>D’Amico</surname><given-names>JA</given-names></name><name name-style="western"><surname>Itoua</surname><given-names>I</given-names></name><name name-style="western"><surname>Strand</surname><given-names>HW</given-names></name><name name-style="western"><surname>Morrison</surname><given-names>JC</given-names></name><name name-style="western"><surname>Loucks</surname><given-names>CJ</given-names></name><name name-style="western"><surname>Allnutt</surname><given-names>TF</given-names></name><name name-style="western"><surname>Ricketts</surname><given-names>TH</given-names></name><name name-style="western"><surname>Kura</surname><given-names>Y</given-names></name><name name-style="western"><surname>Lamoreux</surname><given-names>JF</given-names></name><name name-style="western"><surname>Wettengel</surname><given-names>WW</given-names></name><name name-style="western"><surname>Hedao</surname><given-names>P</given-names></name><name name-style="western"><surname>Kassem</surname><given-names>KR</given-names></name></person-group> (<year>2001</year>) <article-title>Terrestrial Ecoregions of the World: A new map of life on Earth</article-title><comment>(PDF, 1.1M)</comment>. <source>BioScience</source><volume>51</volume>: <fpage>933</fpage>–<lpage>938</lpage>. doi: <ext-link ext-link-type="doi" xlink:href="10.1641/0006-3568(2001)051[0933:TEOTWA]2.0.CO;2" xlink:type="simple">10.1641/0006-3568(2001)051[0933:TEOTWA]2.0.CO;2</ext-link></mixed-citation></ref><ref id="B30"><mixed-citation xmlns:xlink="http://www.w3.org/1999/xlink" xlink:type="simple"><person-group><name name-style="western"><surname>Iwan</surname><given-names>D</given-names></name></person-group> (<year>2002a</year>) <article-title>Generic classification of the tribe Platynotini (Coleoptera: Tenebrionidae), with notes on phylogeny.</article-title><source>Annales Zoologici</source><volume>52</volume>: <fpage>1</fpage>–<lpage>149</lpage>.</mixed-citation></ref><ref id="B31"><mixed-citation xmlns:xlink="http://www.w3.org/1999/xlink" xlink:type="simple"><person-group><name name-style="western"><surname>Iwan</surname><given-names>D</given-names></name></person-group> (<year>2002b</year>) <article-title>Catalogue of the World Platynotini (Coleoptera: Tenebrionidae).</article-title><source>Genus</source><volume>13</volume>: <fpage>219</fpage>–<lpage>323</lpage>.</mixed-citation></ref></ref-list></tp:taxon-treatment>
