# Supplementary material for: A cladistically based reinterpretation of the taxonomy of two Afrotropical tenebrionid genera Ectateus Koch, 1956 and Selinus Mulsant & Rey, 1853 (Coleoptera, Tenebrionidae, Platynotina)
Source: Zookeys. 2014 Jun 12;(415):81–132. doi: 10.3897/zookeys.415.6406 (PMC4089821; doi:10.3897/zookeys.415.6406)
Supplement: XML Treatment for Monodius plicicollis [file zookeys.415.6406-treatment17.xml]

<!DOCTYPE tp:taxon-treatment
  PUBLIC "-//TaxonX//DTD Taxonomic Treatment Publishing DTD v0 20100105//EN" "tax-treatment-NSO.dtd">
<tp:taxon-treatment xmlns:tp="http://www.plazi.org/taxpub"><tp:treatment-meta><mixed-citation publication-type="journal"><person-group><name><surname>Kamiński</surname><given-names>Marcin Jan</given-names></name></person-group><article-title>A cladistically based reinterpretation of the taxonomy of two Afrotropical tenebrionid genera <italic>Ectateus</italic> Koch, 1956 and <italic>Selinus</italic> Mulsant &amp; Rey, 1853 (Coleoptera, Tenebrionidae, Platynotina)</article-title><source>Zookeys</source><day>12</day><month>6</month><year>2014</year><volume>2014</volume><issue>415</issue><fpage>81</fpage><lpage>132</lpage><pub-id pub-id-type="doi">10.3897/zookeys.415.6406</pub-id></mixed-citation></tp:treatment-meta><tp:nomenclature><tp:taxon-name>
                        <tp:taxon-name-part taxon-name-part-type="genus">Monodius</tp:taxon-name-part>
                        <tp:taxon-name-part taxon-name-part-type="species">plicicollis</tp:taxon-name-part>
                        <object-id xmlns:xlink="http://www.w3.org/1999/xlink" xlink:type="simple">http://species-id.net/wiki/Monodius_plicicollis</object-id>
                    </tp:taxon-name><tp:taxon-authority>(Fairmaire, 1897)</tp:taxon-authority><tp:taxon-status xmlns:xlink="http://www.w3.org/1999/xlink" xlink:type="simple">comb. n.</tp:taxon-status><xref ref-type="fig" rid="F1">Figs 4</xref><xref ref-type="fig" rid="F2">, 13</xref><xref ref-type="fig" rid="F3">, 15</xref><xref ref-type="fig" rid="F4">, 22</xref><xref ref-type="fig" rid="F11">, 43</xref><xref ref-type="fig" rid="F15">, 57</xref><tp:nomenclature-citation-list><tp:nomenclature-citation><tp:taxon-name>Selinus plicicollis</tp:taxon-name><comment> Fairmaire, 1897: 123. – <xref ref-type="bibr" rid="B17">Gebien 1910</xref>: 278, <xref ref-type="bibr" rid="B19">1938</xref>: 297; <xref ref-type="bibr" rid="B47">Koch 1956</xref>: 244; <xref ref-type="bibr" rid="B30">Iwan 2002a</xref>: 101, <xref ref-type="bibr" rid="B31">2002b</xref>: 303.</comment></tp:nomenclature-citation></tp:nomenclature-citation-list></tp:nomenclature><tp:treatment-sec sec-type="Studied material"><title>Studied material.</title><p><bold>Holotype</bold>, male (MNHN): “<!--PageBreak--><italic><tp:taxon-name>Selinus plicicollis</tp:taxon-name></italic>, Fairm, Togo”, “Togoland L. Conradt 1892-1893”, “Muséum Paris, 1906, Coll. L. Fairmaire”; <bold>Paratype</bold>, male (MNHN): same data as holotype. 11 males and 10 females (MRAC): “Coll. Mus. Tervuren Togo: Niamtougou, 21/24-VII-1969, F. Puylaert”, female (MIIZ): “Mus. Zool. Polonicum Warszawa 12/45”, “<italic><tp:taxon-name>Selinus plicicollis</tp:taxon-name></italic> H.Gebien det.1939”, “Dahomey”, male and female (MNHN): “Museum Paris, Moyen-Dahomey, Plateau de Zaguanado, Saison des Drages te. Des Tornades P. Ducorps 1910”, female (MNB): “Togo Bismarckburg, 12-14.IV.93, L. Conradt S.”, male and female (MNHN): “Abboekuta, P. Francois”, “Museum Paris, Coll. Ch. Alluaud, coll. L.Fairmaire 1906”, female (TMNH): “Oyo Yoruba P. François”, “<italic><tp:taxon-name>Selinus plicicollis</tp:taxon-name></italic>”, 7 males and 10 females (MNHN): “Togoland L. Conradt 1892-1893”, “Muséum Paris, 1906, Coll. L. Fairmaire”, 2 females (MNHN): “26.XII.1975, Akoumapé, Togo, J-Cl. Martin”, “Museum Paris, coll. P. Ardoin, 1978”, 6 males and 7 females (MNHN): “Museum Paris Dahomey env. De Porto-Novo, Waterlot 1910”.</p></tp:treatment-sec><tp:treatment-sec sec-type="Redescription"><title>Redescription.</title><p>Habitus as in <xref ref-type="fig" rid="F15">Fig. 57</xref>. Body length = 13.0–18.0 mm. Elytra wider and longer than pronotum (width ratio elytra / pronotum = 1.2–1.3; length ratio elytra / the middle of pronotum = 2.2–2.4).</p><p>Dorsal side of head dull, with fine punctures (the intervals between the punctures are smaller than the diameter of the puncture). Frontoclypeal suture fine. Clypeal emargination relatively shallow (clypeal emargination width / depth ratio = 10.0–11.5). Mentum with median part wide. Submentum with short base. Maxillary palp not widened (width of maxillary palp / length of 3<sup>rd</sup> antennomere = 1.1–1.2). Length <!--PageBreak-->of antennae greater than pronotal length (ratio antenna / pronotum from tip of anterior pronotal angle to tip of posterior pronotal angle = 1.2–1.3). 3<sup>rd</sup> antennomere relatively long (length ratio of antennomere 3<sup>rd</sup> / 2<sup>nd</sup> = 2.8–2.9).</p><p>Pronotal disc transverse (middle of pronotum length / width ratio = 0.5–0.6); dull, with fine punctures (the intervals between the punctures are greater than the 2 diameters of the puncture). Anterior pronotal angles sharp and strongly protruding towards front. Lateral margins of pronotal disc rounded. Apophyseal and basal depressions on pronotal disc present; apophyseal depressions trapezoidal; very coarse. Pronotal hypomera dull; without punctures.</p><p>Elytra oblong (elytra length / width ratio = 1.1–1.2). Elytral striae with fine punctures; impressed on the whole length. Elytral intervals dull, non-convex, with fine punctures (the intervals between the punctures are greater than the 4 diameters of the puncture). Elytral base slightly sinusoidal. Elytral humeri slightly protruding laterad. Wings absent. Scutellum rounded.</p><p>Intercoxal process not protruding towards mesoventrite. Metaventrite reduced (length ratio cavity of hind coxa / metaventrite between the insertions of mid and hind coxae ca. 2). In both sexes abdominal process without tubercles; relatively narrow (process of 1<sup>st</sup> abdominal ventrite / process of metaventrite = 2.1–2.3). 5<sup>th</sup> abdominal ventrite without bordering; punctures fine (the intervals between the punctures are greater than the 3 diameters of the puncture).</p><p>Male legs. Protarsi slightly widened. Protibiae straight. Mesotibiae and mesofemorae with a large denticle at the apex. Metafemorae with an hair fringe. Female legs. Protarsi slightly widened. Other leg parts simple.</p><p>Male genitalia. Parameres extended towards apex; length equal to the 0.2 of the rest of aedeagal tegmen (<xref ref-type="fig" rid="F3">Fig. 15</xref>). Clavae straight (<xref ref-type="fig" rid="F3">Fig. 15</xref>). Female genitalia. Paraproct equal to coxites (<xref ref-type="fig" rid="F4">Fig. 22</xref>). Bursa copulatrix with two sacs. Spermatheca with narrow ducts.</p></tp:treatment-sec><tp:treatment-sec sec-type="Distribution"><title>Distribution.</title><p>This species has been collected in the following ecoregions of West Africa (Togolese Republic, Republic of Benin, Federal Republic of Nigeria): Eastern Guinean forests, Guinean forest-savanna mosaic, West Sudanian savanna (<xref ref-type="fig" rid="F11">Fig. 43</xref>).</p></tp:treatment-sec><tp:treatment-sec><!--Section generated to contain objects referenced in tp:taxon-treatment.--><fig id="F1" position="float" orientation="portrait"><label>Figures 1–7.</label><caption><p>Head, dorsal view (<bold>1, 2</bold>), ventral view (<bold>4</bold>); antenna (<bold>3</bold>); pronotal disc (<bold>5, 6</bold>); mesotibia (<bold>7</bold>). <italic><tp:taxon-name>Ectateus calcaripes</tp:taxon-name></italic> (<bold>3</bold>), <italic><tp:taxon-name>Ectateus crenatus</tp:taxon-name></italic> (<bold>2</bold>), <italic><tp:taxon-name>Ectateus ghesquierei</tp:taxon-name></italic> (<bold>5</bold>), <italic><tp:taxon-name>Monodius medius</tp:taxon-name></italic> (<bold>7</bold>), <italic><tp:taxon-name>Monodius plicicollis</tp:taxon-name></italic> (<bold>4</bold>), <italic><tp:taxon-name>Selinus planus</tp:taxon-name></italic> (<bold>1, 6</bold>).</p></caption><graphic xmlns:xlink="http://www.w3.org/1999/xlink" xlink:href="zookeys-415-081-g001.jpg" position="float" orientation="portrait" xlink:type="simple"/></fig><fig id="F2" position="float" orientation="portrait"><label>Figures 8–13.</label><caption><p>Elytral disc (<bold>8, 9</bold>); 5th abdominal ventrite (<bold>10, 11</bold>), intercoxal process of prosternum (<bold>12</bold>), male protarsi (<bold>13</bold>). <italic><tp:taxon-name>Ectateus crenatus</tp:taxon-name></italic> (<bold>8, 12</bold>), <italic><tp:taxon-name>Monodius convexipennis</tp:taxon-name></italic> (<bold>10</bold>), <italic><tp:taxon-name>Monodius malaisei</tp:taxon-name></italic> (<bold>9</bold>), <italic><tp:taxon-name>Monodius plicicollis</tp:taxon-name></italic> (<bold>13</bold>), <italic><tp:taxon-name>Selinus striatus</tp:taxon-name></italic> (<bold>11</bold>).</p></caption><graphic xmlns:xlink="http://www.w3.org/1999/xlink" xlink:href="zookeys-415-081-g002.jpg" position="float" orientation="portrait" xlink:type="simple"/></fig><fig id="F3" position="float" orientation="portrait"><label>Figures 14–21.</label><caption><p>Aedeagal tegmina (dorsal and vental views). <italic><tp:taxon-name>Monodius gravis</tp:taxon-name></italic> (<bold>14</bold>), <italic><tp:taxon-name>Monodius plicicollis</tp:taxon-name></italic> (<bold>15</bold>), <italic><tp:taxon-name>Monodius convexipennis</tp:taxon-name></italic> (<bold>16</bold>), <italic><tp:taxon-name>Monodius malaisei</tp:taxon-name></italic> (<bold>17</bold>), <italic><tp:taxon-name>Monodius lamottei</tp:taxon-name></italic> (<bold>18</bold>), <italic><tp:taxon-name>Monodius laevistriatus</tp:taxon-name></italic> (<bold>19</bold>), <italic><tp:taxon-name>Ectateus calcaripes</tp:taxon-name></italic> (<bold>20</bold>), <italic><tp:taxon-name>Selinus striatus</tp:taxon-name></italic> (<bold>21</bold>).</p></caption><graphic xmlns:xlink="http://www.w3.org/1999/xlink" xlink:href="zookeys-415-081-g003.jpg" position="float" orientation="portrait" xlink:type="simple"/></fig><fig id="F4" position="float" orientation="portrait"><label>Figures 22–24.</label><caption><p>Female genitalia. Ovipositor of <italic><tp:taxon-name>Monodius plicicollis</tp:taxon-name></italic> (<bold>22</bold>); bursa copultrix of <italic><tp:taxon-name>Monodius medius</tp:taxon-name></italic> (<bold>23</bold>), spermatheca of <italic><tp:taxon-name>Monodius gravis</tp:taxon-name></italic> (<bold>24</bold>).</p></caption><graphic xmlns:xlink="http://www.w3.org/1999/xlink" xlink:href="zookeys-415-081-g004.jpg" position="float" orientation="portrait" xlink:type="simple"/></fig><fig id="F11" position="float" orientation="portrait"><label>Figure 43.</label><caption><p>Distribution of the species of <italic><tp:taxon-name>Monodius malaisei</tp:taxon-name></italic>, <italic><tp:taxon-name>Monodius medius</tp:taxon-name></italic> and <italic><tp:taxon-name>Monodius plicicollis</tp:taxon-name></italic>. The division of Afrotropical Realm into ecoregions was adopted after <xref ref-type="bibr" rid="B54">Olson et al. 2001</xref>. Different colors were used to distinguish the adjacent ecoregions.</p></caption><graphic xmlns:xlink="http://www.w3.org/1999/xlink" xlink:href="zookeys-415-081-g011.jpg" position="float" orientation="portrait" xlink:type="simple"/></fig><fig id="F15" position="float" orientation="portrait"><label>Figures 55–59.</label><caption><p>Body habitus: <italic><tp:taxon-name>Monodius malaisei</tp:taxon-name></italic> (<bold>55</bold>), <italic><tp:taxon-name>Monodius medius</tp:taxon-name></italic> (<bold>56</bold>), <italic><tp:taxon-name>Monodius plicicollis</tp:taxon-name></italic> (<bold>57</bold>), <italic><tp:taxon-name>Eleoselinus villiersi</tp:taxon-name></italic> (<bold>58</bold>) and <italic><tp:taxon-name>Eleoselinus ursynowiensis</tp:taxon-name></italic> (<bold>59</bold>).</p></caption><graphic xmlns:xlink="http://www.w3.org/1999/xlink" xlink:href="zookeys-415-081-g015.jpg" position="float" orientation="portrait" xlink:type="simple"/></fig></tp:treatment-sec><ref-list><ref id="B54"><mixed-citation xmlns:xlink="http://www.w3.org/1999/xlink" xlink:type="simple"><person-group><name name-style="western"><surname>Olson</surname><given-names>DM</given-names></name><name name-style="western"><surname>Dinerstein</surname><given-names>E</given-names></name><name name-style="western"><surname>Wikramanayake</surname><given-names>ED</given-names></name><name name-style="western"><surname>Burgess</surname><given-names>ND</given-names></name><name name-style="western"><surname>Powell</surname><given-names>GVN</given-names></name><name name-style="western"><surname>Underwood</surname><given-names>EC</given-names></name><name name-style="western"><surname>D’Amico</surname><given-names>JA</given-names></name><name name-style="western"><surname>Itoua</surname><given-names>I</given-names></name><name name-style="western"><surname>Strand</surname><given-names>HW</given-names></name><name name-style="western"><surname>Morrison</surname><given-names>JC</given-names></name><name name-style="western"><surname>Loucks</surname><given-names>CJ</given-names></name><name name-style="western"><surname>Allnutt</surname><given-names>TF</given-names></name><name name-style="western"><surname>Ricketts</surname><given-names>TH</given-names></name><name name-style="western"><surname>Kura</surname><given-names>Y</given-names></name><name name-style="western"><surname>Lamoreux</surname><given-names>JF</given-names></name><name name-style="western"><surname>Wettengel</surname><given-names>WW</given-names></name><name name-style="western"><surname>Hedao</surname><given-names>P</given-names></name><name name-style="western"><surname>Kassem</surname><given-names>KR</given-names></name></person-group> (<year>2001</year>) <article-title>Terrestrial Ecoregions of the World: A new map of life on Earth</article-title><comment>(PDF, 1.1M)</comment>. <source>BioScience</source><volume>51</volume>: <fpage>933</fpage>–<lpage>938</lpage>. doi: <ext-link ext-link-type="doi" xlink:href="10.1641/0006-3568(2001)051[0933:TEOTWA]2.0.CO;2" xlink:type="simple">10.1641/0006-3568(2001)051[0933:TEOTWA]2.0.CO;2</ext-link></mixed-citation></ref><ref id="B17"><mixed-citation xmlns:xlink="http://www.w3.org/1999/xlink" xlink:type="simple"><person-group><name name-style="western"><surname>Gebien</surname><given-names>H</given-names></name></person-group> (<year>1910</year>) <chapter-title>Tenebrionidae I</chapter-title>. In: <source>W. Junk, S. Schenkling, Coleopterorum Catalogus</source>, <publisher-loc>Berlin</publisher-loc><volume>18</volume>: <fpage>167</fpage>–<lpage>354</lpage>.</mixed-citation></ref><ref id="B19"><mixed-citation xmlns:xlink="http://www.w3.org/1999/xlink" xlink:type="simple"><person-group><name name-style="western"><surname>Gebien</surname><given-names>H</given-names></name></person-group> (<year>1938</year>) <article-title>Katalog der Tenebrioniden. Teil II</article-title>. <source>Mitteilungen der Muncher Entomologischen Gesellschaft</source><volume>28</volume>: <page-range>49–80</page-range>, <page-range>283–428</page-range> [<page-range>370–465</page-range>].</mixed-citation></ref><ref id="B47"><mixed-citation xmlns:xlink="http://www.w3.org/1999/xlink" xlink:type="simple"><person-group><name name-style="western"><surname>Koch</surname><given-names>C</given-names></name></person-group> (<year>1956</year>) <source>Exploration du Parc National de l’Upemba. II. Tenebrionidae (Coleoptera, Polyphaga), Opatrinae, First part: Platynotini, Litoborini and Loensini</source>. <publisher-loc>Bruxelles</publisher-loc>, <size units="page">472 pp</size>.</mixed-citation></ref><ref id="B30"><mixed-citation xmlns:xlink="http://www.w3.org/1999/xlink" xlink:type="simple"><person-group><name name-style="western"><surname>Iwan</surname><given-names>D</given-names></name></person-group> (<year>2002a</year>) <article-title>Generic classification of the tribe Platynotini (Coleoptera: Tenebrionidae), with notes on phylogeny.</article-title><source>Annales Zoologici</source><volume>52</volume>: <fpage>1</fpage>–<lpage>149</lpage>.</mixed-citation></ref><ref id="B31"><mixed-citation xmlns:xlink="http://www.w3.org/1999/xlink" xlink:type="simple"><person-group><name name-style="western"><surname>Iwan</surname><given-names>D</given-names></name></person-group> (<year>2002b</year>) <article-title>Catalogue of the World Platynotini (Coleoptera: Tenebrionidae).</article-title><source>Genus</source><volume>13</volume>: <fpage>219</fpage>–<lpage>323</lpage>.</mixed-citation></ref></ref-list></tp:taxon-treatment>
