# Supplementary material for: A cladistically based reinterpretation of the taxonomy of two Afrotropical tenebrionid genera Ectateus Koch, 1956 and Selinus Mulsant & Rey, 1853 (Coleoptera, Tenebrionidae, Platynotina)
Source: Zookeys. 2014 Jun 12;(415):81–132. doi: 10.3897/zookeys.415.6406 (PMC4089821; doi:10.3897/zookeys.415.6406)
Supplement: XML Treatment for Selinus [file zookeys.415.6406-treatment18.xml]

<!DOCTYPE tp:taxon-treatment
  PUBLIC "-//TaxonX//DTD Taxonomic Treatment Publishing DTD v0 20100105//EN" "tax-treatment-NSO.dtd">
<tp:taxon-treatment xmlns:tp="http://www.plazi.org/taxpub"><tp:treatment-meta><mixed-citation publication-type="journal"><person-group><name><surname>Kamiński</surname><given-names>Marcin Jan</given-names></name></person-group><article-title>A cladistically based reinterpretation of the taxonomy of two Afrotropical tenebrionid genera <italic>Ectateus</italic> Koch, 1956 and <italic>Selinus</italic> Mulsant &amp; Rey, 1853 (Coleoptera, Tenebrionidae, Platynotina)</article-title><source>Zookeys</source><day>12</day><month>6</month><year>2014</year><volume>2014</volume><issue>415</issue><fpage>81</fpage><lpage>132</lpage><pub-id pub-id-type="doi">10.3897/zookeys.415.6406</pub-id></mixed-citation></tp:treatment-meta><tp:nomenclature><label>Genus</label><tp:taxon-name>
                        <tp:taxon-name-part taxon-name-part-type="genus">Selinus</tp:taxon-name-part>
                        <object-id xmlns:xlink="http://www.w3.org/1999/xlink" xlink:type="simple">http://species-id.net/wiki/Selinus</object-id>
                    </tp:taxon-name><tp:taxon-authority>Mulsant &amp; Rey, 1853</tp:taxon-authority><tp:nomenclature-citation-list><tp:nomenclature-citation><tp:taxon-name>Selinus</tp:taxon-name><comment> Mulsant &amp; Rey, 1853a: 322. – <xref ref-type="bibr" rid="B49">Lacordaire 1859</xref>: 241, <xref ref-type="bibr" rid="B20">Gemminger and de Harold 1870</xref>: 1915; <xref ref-type="bibr" rid="B17">Gebien 1910</xref>: 277, <xref ref-type="bibr" rid="B19">1938</xref>: 297; <xref ref-type="bibr" rid="B47">Koch 1956</xref>: 242; <xref ref-type="bibr" rid="B29">Iwan 2001b</xref>: 352, <xref ref-type="bibr" rid="B30">2002a</xref>: 100, <xref ref-type="bibr" rid="B31">2002b</xref>: 302, <xref ref-type="bibr" rid="B33">2004a</xref>: 541, <xref ref-type="bibr" rid="B34">2004b</xref>: 739, <xref ref-type="bibr" rid="B35">2005</xref>: 615; <xref ref-type="bibr" rid="B36">Iwan and Banaszkiewicz 2005</xref>: 603, <xref ref-type="bibr" rid="B37">2007</xref>: 725.</comment></tp:nomenclature-citation></tp:nomenclature-citation-list></tp:nomenclature><tp:treatment-sec sec-type="Type species"><title>Type species.</title><p><italic><tp:taxon-name>Opatrum planum</tp:taxon-name></italic> Fabricius, 1792; designated by <xref ref-type="bibr" rid="B19">Gebien (1938)</xref>.</p></tp:treatment-sec><tp:treatment-sec sec-type="Diagnosis"><title>Diagnosis.</title><p>The following character combination is unique for <!--PageBreak--><!--PageBreak--><italic><tp:taxon-name>Selinus</tp:taxon-name></italic> within the whole subtribe <tp:taxon-name>Platynotina</tp:taxon-name>: (1) anterior tentorial pit deep, clearly visible, (2) antennomeres from 7 to 11 elongated (their length greater than the width), (3) pronotum widest at the base, (4) 5<sup>th</sup> abdominal ventrite bordered, (5) paraproct longer than coxites, (6) clavae long, their length more than half of the length of parameres.</p></tp:treatment-sec><tp:treatment-sec sec-type="Distribution"><title>Distribution.</title><p>Specimens of this genus have been collected in the following ecoregions of West Africa (Ivory Coast, Republic of Benin, Republic of Ghana, Republic of Guinea, Republic of Mali, Togolese Republic): Eastern Guinean forests, Guinean forest-savanna mosaic, West Sudanian savanna, Western Guinean lowland forests (<xref ref-type="fig" rid="F12">Fig. 44</xref>).</p><fig id="F12" position="float" orientation="portrait"><label>Figure 44.</label><caption><p>Distribution of the species of <italic><tp:taxon-name>Selinus</tp:taxon-name></italic> <italic>sensu novum</italic>. The division of Afrotropical Realm into ecoregions was adopted after <xref ref-type="bibr" rid="B54">Olson et al. 2001</xref>. Different colors were used to distinguish the adjacent ecoregions.</p></caption><graphic xmlns:xlink="http://www.w3.org/1999/xlink" xlink:href="zookeys-415-081-g012.jpg" position="float" orientation="portrait" xlink:type="simple"/></fig></tp:treatment-sec><tp:treatment-sec sec-type="Species included (2)"><title>Species included (2).</title><p><italic><tp:taxon-name>Selinus planus</tp:taxon-name></italic> (Fabricius, 1792) and <italic><tp:taxon-name>Selinus striatus</tp:taxon-name></italic> (Fabricius, 1794).</p></tp:treatment-sec><tp:treatment-sec sec-type="Key to the species of Selinus"><title>Key to the species of <italic><tp:taxon-name>Selinus</tp:taxon-name></italic></title><table-wrap content-type="key" position="anchor" orientation="portrait"><table><tbody><tr><td rowspan="1" colspan="1">1</td><td rowspan="1" colspan="1">Body size: 12.0–14.0 mm. Pronotal sides evenly narrowing towards apex. Pronotal and elytral surface with fine punctures (the intervals between the punctures are greater than the 3 diameters of the puncture). Male protibiae as in <xref ref-type="fig" rid="F8">Fig. 39</xref></td><td rowspan="1" colspan="1"><italic><tp:taxon-name>Selinus planus</tp:taxon-name></italic></td></tr><tr><td rowspan="1" colspan="1">–</td><td rowspan="1" colspan="1">Body size: 10.0–11.0 mm. Pronotal sides parallel in their basal half. Pronotal and elytral surface with conspicuous punctures (the intervals between the punctures are smaller than the diameter of the puncture). Male protibiae with very shallow dilatation near the middle</td><td rowspan="1" colspan="1"><italic><tp:taxon-name>Selinus striatus</tp:taxon-name></italic></td></tr></tbody></table></table-wrap></tp:treatment-sec><tp:treatment-sec><!--Section generated to contain objects referenced in tp:taxon-treatment.--><fig id="F8" position="float" orientation="portrait"><label>Figures 37–40.</label><caption><p>Male protibiae (<bold>37–39</bold>); male mesofemora (<bold>40</bold>). <italic><tp:taxon-name>Monodius convexipennis</tp:taxon-name></italic> (<bold>37</bold>), <italic><tp:taxon-name>Monodius malaisei</tp:taxon-name></italic> (<bold>38</bold>), <italic><tp:taxon-name>Selinus planus</tp:taxon-name></italic> (<bold>39</bold>), <italic><tp:taxon-name>Ectateus laevistriatus</tp:taxon-name></italic> (<bold>40</bold>).</p></caption><graphic xmlns:xlink="http://www.w3.org/1999/xlink" xlink:href="zookeys-415-081-g008.jpg" position="float" orientation="portrait" xlink:type="simple"/></fig></tp:treatment-sec><ref-list><ref id="B49"><mixed-citation xmlns:xlink="http://www.w3.org/1999/xlink" xlink:type="simple"><person-group><name name-style="western"><surname>Lacordaire</surname><given-names>M</given-names></name></person-group> (<year>1859</year>) <source>Histoire naturelle des Insectes. Genera des Coléoptères ou exposé méthodique et critique de tous les genres proposés jusqu’ici dans cet ordre d’insectes. Tribu XXV. Pédinides</source>. <publisher-loc>Paris</publisher-loc>, <volume>5</volume>: <fpage>1</fpage>–<lpage>400</lpage> [<page-range>226–243</page-range>].</mixed-citation></ref><ref id="B20"><mixed-citation xmlns:xlink="http://www.w3.org/1999/xlink" xlink:type="simple"><person-group><name name-style="western"><surname>Gemminger</surname><given-names>M</given-names></name><name name-style="western"><surname>Harold</surname><given-names>E</given-names></name></person-group> (<year>1870</year>) <article-title>Catalogus Coleopterorum hucusque descriptorum synonymicus et systematicus.</article-title><source>Tenebrionidae, Nilionidae, Pythidae, Melandryidae, Lagriidae, Pedilidae, Anthicidae, Pyrochroidae, Mordellidae, Thipidophoridae, Cantharidae, Oedemeridae</source><volume>7</volume>: <fpage>1801</fpage>–<lpage>2668</lpage>.</mixed-citation></ref><ref id="B17"><mixed-citation xmlns:xlink="http://www.w3.org/1999/xlink" xlink:type="simple"><person-group><name name-style="western"><surname>Gebien</surname><given-names>H</given-names></name></person-group> (<year>1910</year>) <chapter-title>Tenebrionidae I</chapter-title>. In: <source>W. Junk, S. Schenkling, Coleopterorum Catalogus</source>, <publisher-loc>Berlin</publisher-loc><volume>18</volume>: <fpage>167</fpage>–<lpage>354</lpage>.</mixed-citation></ref><ref id="B19"><mixed-citation xmlns:xlink="http://www.w3.org/1999/xlink" xlink:type="simple"><person-group><name name-style="western"><surname>Gebien</surname><given-names>H</given-names></name></person-group> (<year>1938</year>) <article-title>Katalog der Tenebrioniden. Teil II</article-title>. <source>Mitteilungen der Muncher Entomologischen Gesellschaft</source><volume>28</volume>: <page-range>49–80</page-range>, <page-range>283–428</page-range> [<page-range>370–465</page-range>].</mixed-citation></ref><ref id="B47"><mixed-citation xmlns:xlink="http://www.w3.org/1999/xlink" xlink:type="simple"><person-group><name name-style="western"><surname>Koch</surname><given-names>C</given-names></name></person-group> (<year>1956</year>) <source>Exploration du Parc National de l’Upemba. II. Tenebrionidae (Coleoptera, Polyphaga), Opatrinae, First part: Platynotini, Litoborini and Loensini</source>. <publisher-loc>Bruxelles</publisher-loc>, <size units="page">472 pp</size>.</mixed-citation></ref><ref id="B29"><mixed-citation xmlns:xlink="http://www.w3.org/1999/xlink" xlink:type="simple"><person-group><name name-style="western"><surname>Iwan</surname><given-names>D</given-names></name></person-group> (<year>2001b</year>) <article-title>Comparative study of male genitalia in Opatrinae <italic>sensu</italic> Medvedev (1968) (Coleoptera: Tenebrionidae), with notes on the tribal classification. Part I.</article-title><source>Annales Zoologici</source><volume>51</volume>: <fpage>351</fpage>–<lpage>390</lpage>.</mixed-citation></ref><ref id="B30"><mixed-citation xmlns:xlink="http://www.w3.org/1999/xlink" xlink:type="simple"><person-group><name name-style="western"><surname>Iwan</surname><given-names>D</given-names></name></person-group> (<year>2002a</year>) <article-title>Generic classification of the tribe Platynotini (Coleoptera: Tenebrionidae), with notes on phylogeny.</article-title><source>Annales Zoologici</source><volume>52</volume>: <fpage>1</fpage>–<lpage>149</lpage>.</mixed-citation></ref><ref id="B31"><mixed-citation xmlns:xlink="http://www.w3.org/1999/xlink" xlink:type="simple"><person-group><name name-style="western"><surname>Iwan</surname><given-names>D</given-names></name></person-group> (<year>2002b</year>) <article-title>Catalogue of the World Platynotini (Coleoptera: Tenebrionidae).</article-title><source>Genus</source><volume>13</volume>: <fpage>219</fpage>–<lpage>323</lpage>.</mixed-citation></ref><ref id="B33"><mixed-citation xmlns:xlink="http://www.w3.org/1999/xlink" xlink:type="simple"><person-group><name name-style="western"><surname>Iwan</surname><given-names>D</given-names></name></person-group> (<year>2004a</year>) <article-title>Revision of African <italic>Ectateus</italic> group (Coleoptera: Tenebrionidae: Platynotini). Part I. Introduction and genus <italic>Nesopatrum</italic> Gebien, 1920.</article-title><source>Annales Zoologici</source><volume>54</volume>: <fpage>541</fpage>–<lpage>552</lpage>.</mixed-citation></ref><ref id="B34"><mixed-citation xmlns:xlink="http://www.w3.org/1999/xlink" xlink:type="simple"><person-group><name name-style="western"><surname>Iwan</surname><given-names>D</given-names></name></person-group> (<year>2004b</year>) <article-title>A comparative study of male genitalia in Opatrinae <italic>sensu</italic> Medvedev (1968) (Coleoptera: Tenebrionidae), with notes on the reinterpreted tribal classification. Part II.</article-title><source>Annales Zoologici</source><volume>54</volume>: <fpage>735</fpage>–<lpage>765</lpage>.</mixed-citation></ref><ref id="B35"><mixed-citation xmlns:xlink="http://www.w3.org/1999/xlink" xlink:type="simple"><person-group><name name-style="western"><surname>Iwan</surname><given-names>D</given-names></name></person-group> (<year>2005</year>) <article-title>Revision of African <italic>Ectateus</italic> group (Coleoptera: Tenebrionidae: Platynotina). Part III. Genus <italic>Platykochius</italic> Iwan, 2002.</article-title><source>Annales Zoologici</source><volume>55</volume>: <fpage>615</fpage>–<lpage>624</lpage>.</mixed-citation></ref><ref id="B36"><mixed-citation xmlns:xlink="http://www.w3.org/1999/xlink" xlink:type="simple"><person-group><name name-style="western"><surname>Iwan</surname><given-names>D</given-names></name><name name-style="western"><surname>Banaszkiewicz</surname><given-names>M</given-names></name></person-group> (<year>2005</year>) <article-title>Revision of African <italic>Ectateus</italic> group (Coleoptera: Tenebrionidae: Platynotina). Part II. Genus <italic>Pseudoselinus</italic> Iwan, 2002.</article-title><source>Annales Zoologici</source><volume>55</volume>: <fpage>603</fpage>–<lpage>613</lpage>.</mixed-citation></ref><ref id="B37"><mixed-citation xmlns:xlink="http://www.w3.org/1999/xlink" xlink:type="simple"><person-group><name name-style="western"><surname>Iwan</surname><given-names>D</given-names></name><name name-style="western"><surname>Banaszkiewicz</surname><given-names>M</given-names></name></person-group> (<year>2007</year>) <article-title><italic>Platymedvedevia</italic>, a new genus of <italic>Ectateus</italic> group from Tropical Africa (Coleoptera: Tenebrionidae: Platynotina).</article-title><source>Annales Zoologici</source><volume>57</volume>: <fpage>725</fpage>–<lpage>731</lpage>.</mixed-citation></ref><ref id="B54"><mixed-citation xmlns:xlink="http://www.w3.org/1999/xlink" xlink:type="simple"><person-group><name name-style="western"><surname>Olson</surname><given-names>DM</given-names></name><name name-style="western"><surname>Dinerstein</surname><given-names>E</given-names></name><name name-style="western"><surname>Wikramanayake</surname><given-names>ED</given-names></name><name name-style="western"><surname>Burgess</surname><given-names>ND</given-names></name><name name-style="western"><surname>Powell</surname><given-names>GVN</given-names></name><name name-style="western"><surname>Underwood</surname><given-names>EC</given-names></name><name name-style="western"><surname>D’Amico</surname><given-names>JA</given-names></name><name name-style="western"><surname>Itoua</surname><given-names>I</given-names></name><name name-style="western"><surname>Strand</surname><given-names>HW</given-names></name><name name-style="western"><surname>Morrison</surname><given-names>JC</given-names></name><name name-style="western"><surname>Loucks</surname><given-names>CJ</given-names></name><name name-style="western"><surname>Allnutt</surname><given-names>TF</given-names></name><name name-style="western"><surname>Ricketts</surname><given-names>TH</given-names></name><name name-style="western"><surname>Kura</surname><given-names>Y</given-names></name><name name-style="western"><surname>Lamoreux</surname><given-names>JF</given-names></name><name name-style="western"><surname>Wettengel</surname><given-names>WW</given-names></name><name name-style="western"><surname>Hedao</surname><given-names>P</given-names></name><name name-style="western"><surname>Kassem</surname><given-names>KR</given-names></name></person-group> (<year>2001</year>) <article-title>Terrestrial Ecoregions of the World: A new map of life on Earth</article-title><comment>(PDF, 1.1M)</comment>. <source>BioScience</source><volume>51</volume>: <fpage>933</fpage>–<lpage>938</lpage>. doi: <ext-link ext-link-type="doi" xlink:href="10.1641/0006-3568(2001)051[0933:TEOTWA]2.0.CO;2" xlink:type="simple">10.1641/0006-3568(2001)051[0933:TEOTWA]2.0.CO;2</ext-link></mixed-citation></ref></ref-list></tp:taxon-treatment>
