# Supplementary material for: A cladistically based reinterpretation of the taxonomy of two Afrotropical tenebrionid genera Ectateus Koch, 1956 and Selinus Mulsant & Rey, 1853 (Coleoptera, Tenebrionidae, Platynotina)
Source: Zookeys. 2014 Jun 12;(415):81–132. doi: 10.3897/zookeys.415.6406 (PMC4089821; doi:10.3897/zookeys.415.6406)
Supplement: XML Treatment for Selinus planus [file zookeys.415.6406-treatment19.xml]

<!DOCTYPE tp:taxon-treatment
  PUBLIC "-//TaxonX//DTD Taxonomic Treatment Publishing DTD v0 20100105//EN" "tax-treatment-NSO.dtd">
<tp:taxon-treatment xmlns:tp="http://www.plazi.org/taxpub"><tp:treatment-meta><mixed-citation publication-type="journal"><person-group><name><surname>Kamiński</surname><given-names>Marcin Jan</given-names></name></person-group><article-title>A cladistically based reinterpretation of the taxonomy of two Afrotropical tenebrionid genera <italic>Ectateus</italic> Koch, 1956 and <italic>Selinus</italic> Mulsant &amp; Rey, 1853 (Coleoptera, Tenebrionidae, Platynotina)</article-title><source>Zookeys</source><day>12</day><month>6</month><year>2014</year><volume>2014</volume><issue>415</issue><fpage>81</fpage><lpage>132</lpage><pub-id pub-id-type="doi">10.3897/zookeys.415.6406</pub-id></mixed-citation></tp:treatment-meta><tp:nomenclature><tp:taxon-name>
                        <tp:taxon-name-part taxon-name-part-type="genus">Selinus</tp:taxon-name-part>
                        <tp:taxon-name-part taxon-name-part-type="species">planus</tp:taxon-name-part>
                        <object-id xmlns:xlink="http://www.w3.org/1999/xlink" xlink:type="simple">http://species-id.net/wiki/Selinus_planus</object-id>
                    </tp:taxon-name><tp:taxon-authority>(Fabricius, 1792)</tp:taxon-authority><xref ref-type="fig" rid="F1">Figs 1</xref><xref ref-type="fig" rid="F1">, 6</xref><xref ref-type="fig" rid="F8">, 39</xref><xref ref-type="fig" rid="F12">, 44</xref><xref ref-type="fig" rid="F16">, 60</xref><tp:nomenclature-citation-list><tp:nomenclature-citation><tp:taxon-name>Opatrum planum</tp:taxon-name><comment> Fabricius, 1792: 118. – <xref ref-type="bibr" rid="B24">Herbst 1793</xref>: 215; <xref ref-type="bibr" rid="B10">Fabricius 1801</xref>: 90.</comment></tp:nomenclature-citation><tp:nomenclature-citation><tp:taxon-name>Selinus planus</tp:taxon-name><comment> (Fabricius, 1792). – <xref ref-type="bibr" rid="B52">Mulsant and Rey 1853</xref>a: 324; <xref ref-type="bibr" rid="B20">Gemminger and de Harold 1870</xref>: 1915; <xref ref-type="bibr" rid="B55">Péringuey 1892</xref>: 56; <xref ref-type="bibr" rid="B16">Gebien 1906</xref>: 211, <xref ref-type="bibr" rid="B17">1910</xref>: 278, <xref ref-type="bibr" rid="B9">1938</xref>: 297; <xref ref-type="bibr" rid="B47">Koch 1956</xref>: 251; <xref ref-type="bibr" rid="B26">Iwan 1990</xref>: 430, <xref ref-type="bibr" rid="B29">2001b</xref>: 360, <xref ref-type="bibr" rid="B30">2002a</xref>: 101, <xref ref-type="bibr" rid="B31">2002b</xref>: 303; <xref ref-type="bibr" rid="B36">Iwan and Banaszkiewicz 2005</xref>: 605.</comment></tp:nomenclature-citation></tp:nomenclature-citation-list></tp:nomenclature><tp:treatment-sec sec-type="Studied material"><title>Studied material.</title><p><bold>Paratype</bold>, female (MNHN): “Guinée, coll. R. Oberthür, ex coll. Deyrolle”. <bold>Other material:</bold> 10 males and 9 females (MNHN): “Muséum Paris, Bas Dahomey, Torricada E. Poisson 1902”, “Novembre”, 6 males and 5 females (MNHN): “Muséum Paris Dahomey env. De Porto-Novo, Waterlot 1910”, 3 males (MNHN): “Muséum Paris coll. P. Ardoin 1978”, “15/20.X.1967, Takoradi, Ghana, Cl. Besnard leg.”, “♂”, female (MNHN): “Ashanti”, “Muséum Paris, (Coll. Ch. Alluaud), coll. L.Fairmaire 1906”, 2 males and 3 females (MNB): “Togo Amedzowe”, 2 males and female (MRAC): “Coll. Mus Tervuren, Togo: Missahoué 650 m., VI.1963, Mme Y. Schach”, female (MNHN): “Under log, river bank”, “Akuse, Gold Coast, 23-II-29”, “Museum Paris”, male (MNHN): “Abétifi, Côte d’Ivoire”, “Muséum Paris”, 2 females (MRAC): “Coll. Mus. Tervuren, Ghana: Volta River, 12.VII.1964, G. Marlier”, 2 males (MNHN): “Togo, Palime, Forêt de Klouto, 20-24-IV-74 S. Vit”, female (MRAC): “Coll. Mus. Tervuren, <!--PageBreak--><!--PageBreak-->Côte d’Ivoire: Eremankono, S. de Divo, J. Decelle VII-1962”, male and female (MNHN): “Goldküste, Ostertag”, 2 males (MNHN): “Addah.”, “Muséum Paris”, male (MNHN): “Gold Coast”, “Koumassi”, 3 males and female (MNHN): “Dahomey, Athieme, J. M. Renou 1898”, female (BMNH): “Aburi, Gold Coast, W. H. Patterson., 1914-29”, female (MNHN): “Talanzoa”, “Muséum Paris, Nimba (Guinée), M. Lamotte II. VI. 42”.</p></tp:treatment-sec><tp:treatment-sec sec-type="Redescription"><title>Redescription.</title><p>Habitus as in <xref ref-type="fig" rid="F16">Fig. 60</xref>. Body length = 12.0–14.0 mm. Elytra wider and longer than pronotum (width ratio elytra / pronotum = 1.1–1.2; length ratio elytra / the middle of pronotum = 2.7–3.0).</p><p>Dorsal side of head dull, with punctures (the intervals between the punctures are smaller than the diameter of the puncture). Frontoclypeal suture fine. Clypeal emargination relatively deep (clypeal emargination width / depth ratio = 4.0–4.5). Mentum with median part wide. Submentum with short base. Maxillary palp not widened (width of maxillary palp / length of 3<sup>rd</sup> antennomere = 1.0–1.1). Length of antennae greater than pronotal length (ratio antenna / pronotum from tip of anterior pronotal angle to tip of posterior pronotal angle = 1.2–1.3). 3<sup>rd</sup> antennomere relatively long (length ratio of antennomere 3<sup>rd</sup> / 2<sup>nd</sup> = 2.8–3.0).</p><p>Pronotal disc transverse (middle of pronotum length / width ratio = 0.4–0.5); dull, with fine punctures (the intervals between the punctures are greater than the 3 diameters of the puncture). Anterior pronotal angles sharp and slightly protruding towards apex. Lateral margins of pronotum narrowing towards apex. Apophyseal and basal depressions on pronotal disc present; apophyseal depressions trapezoidal. Pronotal hypomera dull; without punctures.</p><p>Elytra oblong (elytra length / width ratio = 1.1–1.2). Elytral striae with fine punctures (sometimes absent). Elytral intervals shiny, non-convex; with conspicuous punctures (the intervals between the punctures are greater than the 3 diameters of the puncture). Elytral base slightly sinusoidal. Elytral humeri rounded, not protruding laterad. Wings absent. Scutellum triangular.</p><p>Intercoxal process protruding towards mesoventrite. Metaventrite reduced (length ratio cavity of hind coxa / metaventrite between the insertions of mid and hind coxae ca. 2). In both sexes abdominal process without tubercles; relatively narrow (process of 1<sup>st</sup> abdominal ventrite / process of metaventrite = 2.1–2.2). 5<sup>th</sup> abdominal ventrite with complete bordering; punctures fine (the intervals between the punctures are greater than the 2 diameters of the puncture).</p><p>Male legs. Protarsi slightly widened. Protibiae as in <xref ref-type="fig" rid="F8">Fig. 39</xref>. Metafemorae with an hair fringe. Female legs. Protarsi slightly widened. Other leg parts simple.</p><p>Male genitalia. Parameres narrowing towards apex; length equal to the 0.2 of the rest of aedeagal tegmen. Clavae straight. Female genitalia. Paraproct longer than coxites. Spermatheca with narrow ducts.</p></tp:treatment-sec><tp:treatment-sec sec-type="Distribution"><title>Distribution.</title><p>This species has been collected in the following ecoregions of West Africa (Ivory Coast, Republic of Benin, Republic of Ghana, Republic of Guinea, Togolese Republic): Eastern Guinean forests, Guinean forest-savanna mosaic, West Sudanian savanna (<xref ref-type="fig" rid="F12">Fig. 44</xref>).</p><!--PageBreak--><!--PageBreak--></tp:treatment-sec><tp:treatment-sec><!--Section generated to contain objects referenced in tp:taxon-treatment.--><fig id="F1" position="float" orientation="portrait"><label>Figures 1–7.</label><caption><p>Head, dorsal view (<bold>1, 2</bold>), ventral view (<bold>4</bold>); antenna (<bold>3</bold>); pronotal disc (<bold>5, 6</bold>); mesotibia (<bold>7</bold>). <italic><tp:taxon-name>Ectateus calcaripes</tp:taxon-name></italic> (<bold>3</bold>), <italic><tp:taxon-name>Ectateus crenatus</tp:taxon-name></italic> (<bold>2</bold>), <italic><tp:taxon-name>Ectateus ghesquierei</tp:taxon-name></italic> (<bold>5</bold>), <italic><tp:taxon-name>Monodius medius</tp:taxon-name></italic> (<bold>7</bold>), <italic><tp:taxon-name>Monodius plicicollis</tp:taxon-name></italic> (<bold>4</bold>), <italic><tp:taxon-name>Selinus planus</tp:taxon-name></italic> (<bold>1, 6</bold>).</p></caption><graphic xmlns:xlink="http://www.w3.org/1999/xlink" xlink:href="zookeys-415-081-g001.jpg" position="float" orientation="portrait" xlink:type="simple"/></fig><fig id="F8" position="float" orientation="portrait"><label>Figures 37–40.</label><caption><p>Male protibiae (<bold>37–39</bold>); male mesofemora (<bold>40</bold>). <italic><tp:taxon-name>Monodius convexipennis</tp:taxon-name></italic> (<bold>37</bold>), <italic><tp:taxon-name>Monodius malaisei</tp:taxon-name></italic> (<bold>38</bold>), <italic><tp:taxon-name>Selinus planus</tp:taxon-name></italic> (<bold>39</bold>), <italic><tp:taxon-name>Ectateus laevistriatus</tp:taxon-name></italic> (<bold>40</bold>).</p></caption><graphic xmlns:xlink="http://www.w3.org/1999/xlink" xlink:href="zookeys-415-081-g008.jpg" position="float" orientation="portrait" xlink:type="simple"/></fig><fig id="F12" position="float" orientation="portrait"><label>Figure 44.</label><caption><p>Distribution of the species of <italic><tp:taxon-name>Selinus</tp:taxon-name></italic> <italic>sensu novum</italic>. The division of Afrotropical Realm into ecoregions was adopted after <xref ref-type="bibr" rid="B54">Olson et al. 2001</xref>. Different colors were used to distinguish the adjacent ecoregions.</p></caption><graphic xmlns:xlink="http://www.w3.org/1999/xlink" xlink:href="zookeys-415-081-g012.jpg" position="float" orientation="portrait" xlink:type="simple"/></fig><fig id="F16" position="float" orientation="portrait"><label>Figures 60–61.</label><caption><p>Body habitus: <italic><tp:taxon-name>Selinus planus</tp:taxon-name></italic> (<bold>60</bold>) and <italic><tp:taxon-name>Selinus striatus</tp:taxon-name></italic> (<bold>61</bold>).</p></caption><graphic xmlns:xlink="http://www.w3.org/1999/xlink" xlink:href="zookeys-415-081-g016.jpg" position="float" orientation="portrait" xlink:type="simple"/></fig></tp:treatment-sec><ref-list><ref id="B54"><mixed-citation xmlns:xlink="http://www.w3.org/1999/xlink" xlink:type="simple"><person-group><name name-style="western"><surname>Olson</surname><given-names>DM</given-names></name><name name-style="western"><surname>Dinerstein</surname><given-names>E</given-names></name><name name-style="western"><surname>Wikramanayake</surname><given-names>ED</given-names></name><name name-style="western"><surname>Burgess</surname><given-names>ND</given-names></name><name name-style="western"><surname>Powell</surname><given-names>GVN</given-names></name><name name-style="western"><surname>Underwood</surname><given-names>EC</given-names></name><name name-style="western"><surname>D’Amico</surname><given-names>JA</given-names></name><name name-style="western"><surname>Itoua</surname><given-names>I</given-names></name><name name-style="western"><surname>Strand</surname><given-names>HW</given-names></name><name name-style="western"><surname>Morrison</surname><given-names>JC</given-names></name><name name-style="western"><surname>Loucks</surname><given-names>CJ</given-names></name><name name-style="western"><surname>Allnutt</surname><given-names>TF</given-names></name><name name-style="western"><surname>Ricketts</surname><given-names>TH</given-names></name><name name-style="western"><surname>Kura</surname><given-names>Y</given-names></name><name name-style="western"><surname>Lamoreux</surname><given-names>JF</given-names></name><name name-style="western"><surname>Wettengel</surname><given-names>WW</given-names></name><name name-style="western"><surname>Hedao</surname><given-names>P</given-names></name><name name-style="western"><surname>Kassem</surname><given-names>KR</given-names></name></person-group> (<year>2001</year>) <article-title>Terrestrial Ecoregions of the World: A new map of life on Earth</article-title><comment>(PDF, 1.1M)</comment>. <source>BioScience</source><volume>51</volume>: <fpage>933</fpage>–<lpage>938</lpage>. doi: <ext-link ext-link-type="doi" xlink:href="10.1641/0006-3568(2001)051[0933:TEOTWA]2.0.CO;2" xlink:type="simple">10.1641/0006-3568(2001)051[0933:TEOTWA]2.0.CO;2</ext-link></mixed-citation></ref><ref id="B24"><mixed-citation xmlns:xlink="http://www.w3.org/1999/xlink" xlink:type="simple"><person-group><name name-style="western"><surname>Herbst</surname><given-names>JFW</given-names></name></person-group> (<year>1793</year>) <source>Natursystem aller bekannten in– und ausländischen Insecten, als eine Fortsezung der von Büffonschen Naturgeschichte</source>. <publisher-name>Der Käfer</publisher-name>, <publisher-loc>Berlin</publisher-loc>, <volume>5</volume>, <size units="page">XV+392 pp</size>., <comment>16 pls</comment>.</mixed-citation></ref><ref id="B10"><mixed-citation xmlns:xlink="http://www.w3.org/1999/xlink" xlink:type="simple"><person-group><name name-style="western"><surname>Fabricius</surname><given-names>JC</given-names></name></person-group> (<year>1801</year>) <source>Systema Eleutheratorum secundum ordines, genera, species adiectis synonymis, locis, observationibus, descriptionibus</source>. <publisher-loc>Kiliae</publisher-loc>, <volume>1</volume>, <size units="page">XXIV+506 pp</size>.</mixed-citation></ref><ref id="B52"><mixed-citation xmlns:xlink="http://www.w3.org/1999/xlink" xlink:type="simple"><person-group><name name-style="western"><surname>Mulsant</surname><given-names>E</given-names></name><name name-style="western"><surname>Rey</surname><given-names>C</given-names></name></person-group> (<year>1853</year>) <article-title>Essai d’une division des derniers mélanosomes.</article-title><source>Mémoires de la Société Agriculturale de Lyon</source> (<series>Ser. 2</series>), <volume>2</volume>: <fpage>226</fpage>–<lpage>329</lpage>.</mixed-citation></ref><ref id="B20"><mixed-citation xmlns:xlink="http://www.w3.org/1999/xlink" xlink:type="simple"><person-group><name name-style="western"><surname>Gemminger</surname><given-names>M</given-names></name><name name-style="western"><surname>Harold</surname><given-names>E</given-names></name></person-group> (<year>1870</year>) <article-title>Catalogus Coleopterorum hucusque descriptorum synonymicus et systematicus.</article-title><source>Tenebrionidae, Nilionidae, Pythidae, Melandryidae, Lagriidae, Pedilidae, Anthicidae, Pyrochroidae, Mordellidae, Thipidophoridae, Cantharidae, Oedemeridae</source><volume>7</volume>: <fpage>1801</fpage>–<lpage>2668</lpage>.</mixed-citation></ref><ref id="B55"><mixed-citation xmlns:xlink="http://www.w3.org/1999/xlink" xlink:type="simple"><person-group><name name-style="western"><surname>Péringuey</surname><given-names>ML</given-names></name></person-group> (<year>1892</year>) <article-title>Third contribution to the South African coleopterous fauna.</article-title><source>Transactions of the South African Philosophical Society</source><volume>6</volume>: <fpage>1</fpage>–<lpage>94</lpage>. doi: <ext-link ext-link-type="doi" xlink:href="10.1080/21560382.1889.9526255" xlink:type="simple">10.1080/21560382.1889.9526255</ext-link></mixed-citation></ref><ref id="B16"><mixed-citation xmlns:xlink="http://www.w3.org/1999/xlink" xlink:type="simple"><person-group><name name-style="western"><surname>Gebien</surname><given-names>H</given-names></name></person-group> (<year>1906</year>) <article-title>Über die von Fabricius beschreiben Typen von Tenebrioniden in den Museen von Kopenhagen und Kiel.</article-title><source>Deutsche Entomologische Zeitschrift</source><volume>1</volume>: <fpage>209</fpage>–<lpage>237</lpage>.</mixed-citation></ref><ref id="B17"><mixed-citation xmlns:xlink="http://www.w3.org/1999/xlink" xlink:type="simple"><person-group><name name-style="western"><surname>Gebien</surname><given-names>H</given-names></name></person-group> (<year>1910</year>) <chapter-title>Tenebrionidae I</chapter-title>. In: <source>W. Junk, S. Schenkling, Coleopterorum Catalogus</source>, <publisher-loc>Berlin</publisher-loc><volume>18</volume>: <fpage>167</fpage>–<lpage>354</lpage>.</mixed-citation></ref><ref id="B9"><mixed-citation xmlns:xlink="http://www.w3.org/1999/xlink" xlink:type="simple"><person-group><name name-style="western"><surname>Fabricius</surname><given-names>JC</given-names></name></person-group> (<year>1794</year>) <source>Entomologia systematica emendata et aucta adjectis synonymis, loci, observationibus, descriptionibus</source>, <volume>Vols. 1–4</volume>. <publisher-loc>Hafniae</publisher-loc>.</mixed-citation></ref><ref id="B47"><mixed-citation xmlns:xlink="http://www.w3.org/1999/xlink" xlink:type="simple"><person-group><name name-style="western"><surname>Koch</surname><given-names>C</given-names></name></person-group> (<year>1956</year>) <source>Exploration du Parc National de l’Upemba. II. Tenebrionidae (Coleoptera, Polyphaga), Opatrinae, First part: Platynotini, Litoborini and Loensini</source>. <publisher-loc>Bruxelles</publisher-loc>, <size units="page">472 pp</size>.</mixed-citation></ref><ref id="B26"><mixed-citation xmlns:xlink="http://www.w3.org/1999/xlink" xlink:type="simple"><person-group><name name-style="western"><surname>Iwan</surname><given-names>D</given-names></name></person-group> (<year>1990</year>) <article-title>Platynotini (Coleoptera, Tenebrionidae, Platynotini) of the Natural History Museum in Geneva.</article-title><source>Revue suisse de zoologie</source><volume>97</volume>: <fpage>427</fpage>–<lpage>434</lpage>.</mixed-citation></ref><ref id="B29"><mixed-citation xmlns:xlink="http://www.w3.org/1999/xlink" xlink:type="simple"><person-group><name name-style="western"><surname>Iwan</surname><given-names>D</given-names></name></person-group> (<year>2001b</year>) <article-title>Comparative study of male genitalia in Opatrinae <italic>sensu</italic> Medvedev (1968) (Coleoptera: Tenebrionidae), with notes on the tribal classification. Part I.</article-title><source>Annales Zoologici</source><volume>51</volume>: <fpage>351</fpage>–<lpage>390</lpage>.</mixed-citation></ref><ref id="B30"><mixed-citation xmlns:xlink="http://www.w3.org/1999/xlink" xlink:type="simple"><person-group><name name-style="western"><surname>Iwan</surname><given-names>D</given-names></name></person-group> (<year>2002a</year>) <article-title>Generic classification of the tribe Platynotini (Coleoptera: Tenebrionidae), with notes on phylogeny.</article-title><source>Annales Zoologici</source><volume>52</volume>: <fpage>1</fpage>–<lpage>149</lpage>.</mixed-citation></ref><ref id="B31"><mixed-citation xmlns:xlink="http://www.w3.org/1999/xlink" xlink:type="simple"><person-group><name name-style="western"><surname>Iwan</surname><given-names>D</given-names></name></person-group> (<year>2002b</year>) <article-title>Catalogue of the World Platynotini (Coleoptera: Tenebrionidae).</article-title><source>Genus</source><volume>13</volume>: <fpage>219</fpage>–<lpage>323</lpage>.</mixed-citation></ref><ref id="B36"><mixed-citation xmlns:xlink="http://www.w3.org/1999/xlink" xlink:type="simple"><person-group><name name-style="western"><surname>Iwan</surname><given-names>D</given-names></name><name name-style="western"><surname>Banaszkiewicz</surname><given-names>M</given-names></name></person-group> (<year>2005</year>) <article-title>Revision of African <italic>Ectateus</italic> group (Coleoptera: Tenebrionidae: Platynotina). Part II. Genus <italic>Pseudoselinus</italic> Iwan, 2002.</article-title><source>Annales Zoologici</source><volume>55</volume>: <fpage>603</fpage>–<lpage>613</lpage>.</mixed-citation></ref></ref-list></tp:taxon-treatment>
